# Supplementary material for: 1,2-Bis(2,4,6-trinitro­phen­yl)ethane
Source: Acta Crystallogr Sect E Struct Rep Online. 2011 Oct 29;67(Pt 11):o3044. doi: 10.1107/S1600536811042802 (PMC3247438; doi:10.1107/S1600536811042802)
Supplement: Supplementary file 2 [file e-67-o3044-Isup2.hkl]

# 
# h,k,l, Fc-squared, Fo-squared, sigma(Fo-squared) and status flag 
# 
data_I
_shelx_title ' shelx in P2(1)/c' 
_shelx_refln_list_code          4 
_shelx_F_calc_maximum      101.56 
_exptl_crystal_F_000       460.00 
_reflns_d_resolution_high  0.7595 
 
loop_ 
 _symmetry_equiv_pos_as_xyz 
 'x, y, z' 
 '-x, y+1/2, -z+1/2' 
 '-x, -y, -z' 
 'x, -y-1/2, z-1/2' 
 
_cell_length_a     5.8468 
_cell_length_b     8.1253 
_cell_length_c    17.9769 
_cell_angle_alpha  90.000 
_cell_angle_beta   97.154 
_cell_angle_gamma  90.000 
 
_shelx_F_squared_multiplier     1.000 
 
loop_ 
 _refln_index_h 
 _refln_index_k 
 _refln_index_l 
 _refln_F_squared_calc 
 _refln_F_squared_meas 
 _refln_F_squared_sigma 
 _refln_observed_status 
   1   0   0     3916.46     3915.84     42.02 o 
   2   0   0        0.99        0.72      0.42 o 
   3   0   0      885.08      836.25     22.81 o 
   4   0   0        2.73        3.60      2.17 o 
   5   0   0       88.08       92.40      8.84 o 
   6   0   0      323.59      362.44     15.84 o 
   7   0   0       13.95       12.81     17.92 o 
   1   1   0     1428.60     1367.83      7.68 o 
   2   1   0      145.14      140.60      1.75 o 
   3   1   0        0.25        5.00      1.04 o 
   4   1   0      390.24      409.51      9.48 o 
   5   1   0      139.02      137.19      7.90 o 
   6   1   0        5.39        5.84      5.39 o 
   7   1   0       60.46       55.24      6.60 o 
   0   2   0      232.80      187.00      3.77 o 
   1   2   0       77.39       81.16      1.33 o 
   2   2   0      394.09      362.57      4.78 o 
   3   2   0      448.55      492.18      8.32 o 
   4   2   0      220.02      218.35      4.34 o 
   5   2   0      348.42      353.48     10.06 o 
   6   2   0      357.87      364.28     13.34 o 
   7   2   0       21.07       20.19     10.23 o 
   1   3   0      362.45      368.07      4.59 o 
   2   3   0      397.00      394.06     18.36 o 
   3   3   0      134.16      149.49      3.86 o 
   4   3   0       81.41       77.13      3.90 o 
   5   3   0       10.94        8.02      3.47 o 
   6   3   0       23.09       24.02      4.35 o 
   7   3   0       41.53       42.33      4.04 o 
   0   4   0     1228.59     1235.23     28.57 o 
   1   4   0       29.49       23.75      1.23 o 
   2   4   0      275.65      267.63     11.85 o 
   3   4   0      366.13      382.31      7.61 o 
   4   4   0       17.56       18.70      1.94 o 
   5   4   0      125.23      129.74      5.31 o 
   6   4   0       19.36       17.75      3.45 o 
   7   4   0       10.93        6.03      9.39 o 
   1   5   0        3.38        5.36      1.61 o 
   2   5   0        0.00        0.62      0.70 o 
   3   5   0        0.18        1.44      0.93 o 
   4   5   0      247.55      234.70     10.76 o 
   5   5   0      115.24      100.83      4.87 o 
   6   5   0       12.10        9.76      3.35 o 
   0   6   0      336.21      340.36     10.78 o 
   1   6   0        0.70        0.59      1.12 o 
   2   6   0       22.78       24.56      2.24 o 
   3   6   0        3.01        2.34      1.16 o 
   4   6   0        0.13        0.15      1.02 o 
   5   6   0        0.22        0.40      1.03 o 
   6   6   0       11.23        9.09      5.55 o 
   1   7   0      143.90      138.76      5.39 o 
   2   7   0        6.70        7.89      2.93 o 
   3   7   0       27.94       25.97      2.54 o 
   4   7   0        8.28        6.52      1.92 o 
   5   7   0       17.35       15.10      3.37 o 
   0   8   0       22.10       20.09      3.20 o 
   1   8   0        9.03       10.01      2.51 o 
   2   8   0       28.44       28.87      2.70 o 
   3   8   0       35.06       34.46      2.77 o 
   4   8   0       78.53       82.54      6.83 o 
   5   8   0       13.45       14.94      2.77 o 
   1   9   0       53.90       54.64      3.51 o 
   2   9   0       42.92       40.74      3.91 o 
   3   9   0        1.49        1.39      1.86 o 
   4   9   0       27.15       25.71      3.85 o 
   0  10   0       42.51       47.08      5.54 o 
   1  10   0       12.12       11.42      2.28 o 
   2  10   0       44.35       55.14      4.92 o 
  -7   1   1       29.29       33.33      5.34 o 
  -6   1   1      317.63      320.76     12.83 o 
  -5   1   1      184.68      180.71      8.62 o 
  -4   1   1      343.37      352.93      7.30 o 
  -3   1   1       56.34       62.61      2.27 o 
  -2   1   1     1527.77     1367.06      8.75 o 
  -1   1   1      148.79      127.48      1.70 o 
   0   1   1       22.32       19.87      0.59 o 
   1   1   1      489.29      443.77      5.54 o 
   2   1   1     3807.22     3699.67      9.13 o 
   3   1   1      155.64      160.74      3.31 o 
   4   1   1       29.84       41.07      2.25 o 
   5   1   1      445.28      495.42     14.26 o 
   6   1   1      202.33      214.97     11.16 o 
   7   1   1        5.83        3.31      3.28 o 
  -7   2   1        4.72        2.72      2.05 o 
  -6   2   1       51.81       60.25      6.53 o 
  -5   2   1      247.20      259.37     10.16 o 
  -4   2   1        2.66        3.00      0.71 o 
  -3   2   1        8.66        8.76      1.95 o 
  -2   2   1       76.78       89.57      2.02 o 
  -1   2   1      292.75      287.88      3.98 o 
   0   2   1     2006.25     1889.80     18.40 o 
   1   2   1     2581.74     2530.19     27.38 o 
   2   2   1       77.30       68.72      1.35 o 
   3   2   1       29.85       32.33      1.93 o 
   4   2   1      286.39      284.06      5.71 o 
   5   2   1      500.04      517.65     13.91 o 
   6   2   1       70.32       67.83      6.37 o 
   7   2   1        0.43        1.50      2.65 o 
  -7   3   1        4.68        2.80      2.35 o 
  -6   3   1       14.38        9.96      7.42 o 
  -5   3   1        4.05        4.88      2.35 o 
  -4   3   1        2.95        2.42      1.15 o 
  -3   3   1        9.46       12.76      1.56 o 
  -2   3   1     1267.45     1361.04     28.31 o 
  -1   3   1      430.47      402.67      4.70 o 
   0   3   1     2705.76     2600.14     32.92 o 
   1   3   1     5744.93     5825.79     75.26 o 
   2   3   1       97.60       91.50      2.38 o 
   3   3   1      397.13      385.01     27.71 o 
   4   3   1      219.24      222.92      6.50 o 
   5   3   1       49.19       51.19      3.89 o 
   6   3   1        0.62        1.92      1.38 o 
   7   3   1       32.26       36.53      5.42 o 
  -7   4   1       11.32        6.66      9.78 o 
  -6   4   1       26.67       25.83      2.92 o 
  -5   4   1      163.28      158.28      6.38 o 
  -4   4   1       18.41       20.11      2.00 o 
  -3   4   1       49.36       52.03      2.81 o 
  -2   4   1      660.41      687.27     11.93 o 
  -1   4   1       13.61       17.52      1.25 o 
   0   4   1        3.44        7.92      0.91 o 
   1   4   1      976.33     1061.20     19.39 o 
   2   4   1      458.70      534.40      8.08 o 
   3   4   1       50.23       45.73      1.99 o 
   4   4   1        0.91        1.73      1.02 o 
   5   4   1       71.39       71.92      3.79 o 
   6   4   1       11.53       10.96      2.97 o 
   7   4   1       11.04       16.48      3.82 o 
  -6   5   1      111.46      115.21      6.73 o 
  -5   5   1       33.63       41.27      3.29 o 
  -4   5   1       56.29       45.46      2.92 o 
  -3   5   1       10.78        8.40      1.78 o 
  -2   5   1      191.81      210.58      4.67 o 
  -1   5   1      951.80      984.24     31.88 o 
   0   5   1        0.71        1.86      1.11 o 
   1   5   1      484.35      482.41      8.85 o 
   2   5   1       87.95       83.37      2.81 o 
   3   5   1        7.03        7.88      0.84 o 
   4   5   1        3.99        2.85      1.75 o 
   5   5   1        0.77        0.30      0.96 o 
   6   5   1        1.42        2.10      2.77 o 
  -6   6   1      228.55      221.37     10.22 o 
  -5   6   1       79.40       64.48      3.94 o 
  -4   6   1       46.47       39.60      3.22 o 
  -3   6   1      128.44      132.77      4.91 o 
  -2   6   1        0.48        0.42      0.51 o 
  -1   6   1      537.17      558.62     13.20 o 
   0   6   1       89.29       85.04      3.53 o 
   1   6   1       15.33       14.70      1.90 o 
   2   6   1        0.21        0.42      1.08 o 
   3   6   1       31.17       32.80      2.52 o 
   4   6   1       31.47       27.97      2.36 o 
   5   6   1       94.18      103.86      6.12 o 
   6   6   1        0.35        1.05      1.61 o 
  -5   7   1        0.29        0.84      1.47 o 
  -4   7   1        0.05        0.65      1.18 o 
  -3   7   1       16.69       16.19      2.26 o 
  -2   7   1       55.90       58.07      3.69 o 
  -1   7   1      125.93      126.22      4.80 o 
   0   7   1      248.37      255.54      7.05 o 
   1   7   1       95.23       93.10      4.54 o 
   2   7   1       61.69       61.77      3.46 o 
   3   7   1      131.97      150.20      6.13 o 
   4   7   1       36.95       33.44      3.42 o 
   5   7   1        1.38        0.90      1.32 o 
  -5   8   1        0.22        0.41      1.08 o 
  -4   8   1        2.84        2.75      2.11 o 
  -3   8   1       18.96       19.17      2.80 o 
  -2   8   1       19.75       23.11      2.42 o 
  -1   8   1        8.40        9.70      3.18 o 
   0   8   1       61.04       58.28      3.75 o 
   1   8   1      139.70      145.97      6.04 o 
   2   8   1        0.07        0.67      1.57 o 
   3   8   1        1.61        1.37      1.39 o 
   4   8   1        5.82        4.50      3.62 o 
   5   8   1       11.60       13.61      5.33 o 
  -4   9   1        0.99        1.62      1.34 o 
  -3   9   1       85.67       99.86      7.69 o 
  -2   9   1        2.83        4.61      1.74 o 
  -1   9   1        9.32        9.40      2.99 o 
   0   9   1        6.07        5.61      2.84 o 
   1   9   1        0.18        0.52      1.18 o 
   2   9   1       34.67       39.60      3.11 o 
   3   9   1       28.43       20.35      3.03 o 
   4   9   1        1.13        1.48      2.71 o 
  -2  10   1        1.46        1.01      1.10 o 
  -1  10   1        0.12        0.60      1.22 o 
   0  10   1       43.95       44.96      3.70 o 
   1  10   1        0.05        0.79      1.79 o 
   2  10   1        7.88        7.47      5.20 o 
  -7   0   2       60.64       65.90     10.46 o 
  -6   0   2       48.97       51.77      7.43 o 
  -5   0   2       62.69       64.54      9.05 o 
  -4   0   2       52.81       47.14      5.94 o 
  -3   0   2       33.31       33.27      4.38 o 
  -2   0   2        7.52       12.43      1.08 o 
  -1   0   2      341.18      272.56     33.73 o 
   0   0   2        1.01        1.42      0.19 o 
   2   0   2     7633.46     8004.41     32.34 o 
   3   0   2       37.76       33.62      1.64 o 
   4   0   2      205.39      195.94      9.99 o 
   5   0   2        8.33        5.10      5.85 o 
   6   0   2      111.78      122.95     12.01 o 
   7   0   2       33.72       35.60      6.08 o 
  -7   1   2      123.73      121.65     10.17 o 
  -6   1   2      236.82      234.29     11.90 o 
  -5   1   2      199.19      202.74      8.63 o 
  -4   1   2      120.04      119.94      3.85 o 
  -3   1   2     1132.75     1236.80     18.98 o 
  -2   1   2      809.49      728.23     16.59 o 
  -1   1   2     2490.01     2435.81     29.27 o 
   0   1   2     1268.74     1132.69      8.83 o 
   1   1   2      509.47      428.12      4.92 o 
   2   1   2        8.71       14.86      0.61 o 
   3   1   2     1086.89     1159.88     11.35 o 
   4   1   2      361.46      369.32      6.92 o 
   5   1   2      502.36      513.57     14.08 o 
   6   1   2        6.72        3.62      3.51 o 
   7   1   2        7.86        5.76      6.76 o 
  -7   2   2        9.69        9.64      8.01 o 
  -6   2   2       95.88       92.80      7.82 o 
  -5   2   2      416.15      434.94     15.15 o 
  -4   2   2      206.12      216.28      6.56 o 
  -3   2   2        6.62       11.64      3.57 o 
  -2   2   2       61.81       65.72      1.79 o 
  -1   2   2     3900.72     3818.01     42.50 o 
   0   2   2     2355.06     2170.87     17.34 o 
   1   2   2     1875.01     1915.24     18.06 o 
   2   2   2     2419.16     2332.35     14.48 o 
   3   2   2      428.26      424.24      5.89 o 
   4   2   2      111.10      110.63      3.47 o 
   5   2   2       78.79       87.54      5.11 o 
   6   2   2      170.26      190.19     11.56 o 
   7   2   2       39.89       36.09      6.01 o 
  -7   3   2       33.65       37.33      3.94 o 
  -6   3   2       18.21       17.52      3.15 o 
  -5   3   2       39.91       37.79      2.86 o 
  -4   3   2      267.37      292.67      8.94 o 
  -3   3   2      323.58      362.61      7.08 o 
  -2   3   2       54.23       41.85      1.82 o 
  -1   3   2        1.51        2.08      0.45 o 
   0   3   2      278.72      271.14      2.54 o 
   1   3   2     1960.14     1906.44     27.89 o 
   2   3   2      673.03      733.92      8.22 o 
   3   3   2       44.10       51.36      1.51 o 
   4   3   2       88.03       87.30      3.59 o 
   5   3   2       12.87       11.02      3.33 o 
   6   3   2        9.27        6.67      3.40 o 
   7   3   2        0.21        0.22      1.27 o 
  -7   4   2       26.57       20.88      4.77 o 
  -6   4   2      152.04      155.68      5.99 o 
  -5   4   2        7.46        8.94      4.47 o 
  -4   4   2        4.00        3.83      1.44 o 
  -3   4   2     1199.88     1272.60     22.12 o 
  -2   4   2      418.60      420.25      6.51 o 
  -1   4   2       87.48       79.67      2.32 o 
   0   4   2      117.47      119.34      2.23 o 
   1   4   2       68.98       67.14      2.04 o 
   2   4   2      240.07      233.61      4.40 o 
   3   4   2      346.37      362.85      5.11 o 
   4   4   2        2.93        2.57      1.60 o 
   5   4   2       37.58       33.74      2.91 o 
   6   4   2       55.12       58.43      4.80 o 
  -6   5   2       64.86       57.41      4.66 o 
  -5   5   2      139.45      143.26      6.09 o 
  -4   5   2        7.97        7.97      1.98 o 
  -3   5   2        0.00        0.76      1.20 o 
  -2   5   2        9.19        7.92      2.43 o 
  -1   5   2       16.69       16.67      1.37 o 
   0   5   2       32.03       29.08      2.00 o 
   1   5   2      141.28      131.22      3.35 o 
   2   5   2       17.30       18.19      1.62 o 
   3   5   2       82.21       66.11      5.40 o 
   4   5   2      154.51      160.63      5.23 o 
   5   5   2      407.19      421.75      9.08 o 
   6   5   2       20.49       15.28      3.04 o 
  -6   6   2       55.23       52.54      5.02 o 
  -5   6   2       29.69       35.77      3.56 o 
  -4   6   2       47.85       41.36      3.08 o 
  -3   6   2       20.56       18.71      2.36 o 
  -2   6   2      372.19      348.03     16.63 o 
  -1   6   2      427.71      428.37     11.50 o 
   0   6   2       95.10       96.25      3.74 o 
   1   6   2      132.73      132.82      4.76 o 
   2   6   2      105.98      102.11      4.05 o 
   3   6   2       13.53       11.50      1.29 o 
   4   6   2      107.01       88.39      4.38 o 
   5   6   2        6.29        4.63      1.93 o 
   6   6   2        1.97        1.15      2.24 o 
  -5   7   2       17.14       19.35      2.97 o 
  -4   7   2        4.19        1.92      1.75 o 
  -3   7   2        0.29        0.70      1.04 o 
  -2   7   2      164.32      165.10      5.95 o 
  -1   7   2     1156.95     1272.06     36.46 o 
   0   7   2      957.62      987.94     17.88 o 
   1   7   2        0.31        1.12      1.26 o 
   2   7   2        3.52        5.25      1.91 o 
   3   7   2        0.03        0.93      0.93 o 
   4   7   2       23.68       19.83      3.29 o 
   5   7   2        0.00        1.13      2.17 o 
  -5   8   2        0.55        1.02      1.85 o 
  -4   8   2        0.55        0.93      1.83 o 
  -3   8   2       24.36       27.83      2.66 o 
  -2   8   2       33.31       37.89      3.25 o 
  -1   8   2        0.28        0.94      1.41 o 
   0   8   2      201.62      211.98      7.41 o 
   1   8   2       24.75       23.58      2.37 o 
   2   8   2       10.38       11.74      2.39 o 
   3   8   2       40.70       35.96      3.69 o 
   4   8   2        8.66        7.85      6.88 o 
  -4   9   2        8.47       10.21      4.59 o 
  -3   9   2       31.70       37.24      3.54 o 
  -2   9   2       12.74       11.39      2.17 o 
  -1   9   2       52.30       52.12      3.65 o 
   0   9   2        0.60        0.73      1.31 o 
   1   9   2        0.83        1.54      1.29 o 
   2   9   2        2.65        2.60      1.79 o 
   3   9   2       17.46       17.60      3.35 o 
  -2  10   2        8.59        5.94      2.78 o 
  -1  10   2        3.20        4.36      1.84 o 
   0  10   2       10.17        8.35      2.36 o 
   1  10   2        0.06        0.40      1.37 o 
   2  10   2        1.49        1.36      1.34 o 
  -7   1   3      346.38      356.29     16.28 o 
  -6   1   3      247.60      265.19     15.36 o 
  -5   1   3        0.01        1.02      1.25 o 
  -4   1   3      520.44      528.99     13.22 o 
  -3   1   3      101.41       85.80      8.45 o 
  -2   1   3     5222.43     5179.61     59.01 o 
  -1   1   3    10314.95    10881.36    117.99 o 
   0   1   3      147.86      125.63      1.34 o 
   1   1   3     3342.54     3189.68     21.15 o 
   2   1   3       35.36       35.79      0.88 o 
   3   1   3      450.72      432.66      5.17 o 
   4   1   3      869.00      872.24     14.54 o 
   5   1   3        1.23        1.85      2.15 o 
   6   1   3       86.70       95.07      6.03 o 
   7   1   3        0.39        1.49      2.26 o 
  -7   2   3        3.28        3.26      2.94 o 
  -6   2   3       20.19       17.04      8.33 o 
  -5   2   3       53.03       54.83      4.61 o 
  -4   2   3       63.98       66.23      1.39 o 
  -3   2   3      987.66     1052.09     13.89 o 
  -2   2   3      861.30      941.18      8.16 o 
  -1   2   3      722.63      701.20      6.13 o 
   0   2   3      555.01      535.28      3.22 o 
   1   2   3        8.73       12.55      0.50 o 
   2   2   3       24.75       17.29      0.78 o 
   3   2   3       93.93      100.56      2.31 o 
   4   2   3       46.75       47.38      2.20 o 
   5   2   3        3.31        3.99      2.04 o 
   6   2   3      514.30      564.37     25.79 o 
   7   2   3       22.50       19.00      4.83 o 
  -7   3   3       22.97       25.64      3.69 o 
  -6   3   3        1.40        1.54      1.55 o 
  -5   3   3       37.50       37.50      3.29 o 
  -4   3   3      324.38      303.88      7.62 o 
  -3   3   3       35.19       36.36      2.24 o 
  -2   3   3       38.81       39.11      1.60 o 
  -1   3   3      370.90      330.96      3.16 o 
   0   3   3       82.44       98.98      1.52 o 
   1   3   3     1458.13     1522.99     16.42 o 
   2   3   3      486.46      548.09      6.41 o 
   3   3   3      151.38      144.20      2.89 o 
   4   3   3       63.64       61.45      3.62 o 
   5   3   3       88.49       85.19      4.69 o 
   6   3   3        0.68        1.90      1.88 o 
   7   3   3        0.25       -0.15      2.28 o 
  -7   4   3        2.31        1.12      1.22 o 
  -6   4   3        0.43        0.77      1.35 o 
  -5   4   3       99.03       92.53      4.75 o 
  -4   4   3       40.14       40.35      2.84 o 
  -3   4   3      214.80      244.57      6.31 o 
  -2   4   3       33.27       34.60      1.60 o 
  -1   4   3       16.10       14.12      1.15 o 
   0   4   3      659.44      704.38     13.13 o 
   1   4   3      856.53      975.02     12.96 o 
   2   4   3       55.73       45.06      1.66 o 
   3   4   3       20.14       19.52      1.06 o 
   4   4   3       63.75       67.58      3.06 o 
   5   4   3       38.38       40.93      2.84 o 
   6   4   3        4.60        4.89      2.15 o 
  -6   5   3       25.42       23.23      2.95 o 
  -5   5   3        4.83        2.39      1.51 o 
  -4   5   3        8.70        8.23      3.75 o 
  -3   5   3       36.35       33.59      2.52 o 
  -2   5   3      197.22      192.07      5.22 o 
  -1   5   3        7.00        5.20      0.96 o 
   0   5   3       52.88       51.22      2.16 o 
   1   5   3      674.41      651.30      9.03 o 
   2   5   3       55.00       58.81      2.12 o 
   3   5   3       26.58       23.02      1.45 o 
   4   5   3      709.56      753.03     17.69 o 
   5   5   3      241.02      248.49      9.10 o 
   6   5   3        0.15       -0.22      2.04 o 
  -6   6   3       79.64       75.63      4.92 o 
  -5   6   3        0.82        1.78      1.67 o 
  -4   6   3       34.69       34.59      2.86 o 
  -3   6   3      133.02      132.21      5.31 o 
  -2   6   3       51.18       49.59      2.35 o 
  -1   6   3       36.88       34.85      2.64 o 
   0   6   3        2.84        4.93      2.23 o 
   1   6   3        2.41        2.33      1.53 o 
   2   6   3        8.09        9.09      1.40 o 
   3   6   3       56.27       43.38      2.10 o 
   4   6   3      226.83      205.00      8.85 o 
   5   6   3        0.72        0.41      1.02 o 
   6   6   3        8.19        8.77      4.83 o 
  -5   7   3       21.88       21.89      3.84 o 
  -4   7   3      146.17      155.51      6.51 o 
  -3   7   3        0.28        0.56      1.00 o 
  -2   7   3      124.68      120.07      4.99 o 
  -1   7   3       70.73       65.90      3.51 o 
   0   7   3        7.24       11.94      3.14 o 
   1   7   3       65.27       61.13      3.32 o 
   2   7   3       24.03       26.09      2.44 o 
   3   7   3       57.91       56.58      4.31 o 
   4   7   3       14.14       13.69      3.14 o 
   5   7   3       10.89        9.58      4.66 o 
  -5   8   3       10.61        8.18      2.74 o 
  -4   8   3       38.73       36.40      3.58 o 
  -3   8   3        1.58        2.09      1.40 o 
  -2   8   3        8.20        6.79      2.77 o 
  -1   8   3      137.41      146.62      6.18 o 
   0   8   3        9.41        8.22      3.09 o 
   1   8   3        3.93        3.14      1.40 o 
   2   8   3       90.20       89.95      4.08 o 
   3   8   3        0.04        0.40      1.77 o 
   4   8   3        7.13        8.01      2.98 o 
  -4   9   3       17.21       26.36      3.67 o 
  -3   9   3        0.39        0.81      1.16 o 
  -2   9   3       91.83       99.27      5.77 o 
  -1   9   3       15.99       15.45      2.53 o 
   0   9   3       37.52       41.84      3.28 o 
   1   9   3       42.46       44.62      3.03 o 
   2   9   3       26.29       26.37      3.23 o 
   3   9   3        2.94        4.03      3.90 o 
  -2  10   3        1.14        0.78      1.38 o 
  -1  10   3        1.96        1.74      1.65 o 
   0  10   3        9.52       10.42      2.73 o 
   1  10   3       51.42       62.89      5.47 o 
   2  10   3        2.51        1.90      3.50 o 
  -7   0   4      395.56      394.29     18.29 o 
  -6   0   4        0.05        2.18      3.31 o 
  -5   0   4       43.46       54.04      7.41 o 
  -4   0   4        3.99        3.39      3.05 o 
  -3   0   4      113.31      125.91      7.27 o 
  -2   0   4     7455.43     7423.32    359.53 o 
   0   0   4      511.32      463.85     16.99 o 
   1   0   4      258.38      206.08      2.10 o 
   2   0   4     1165.69     1252.05     12.46 o 
   3   0   4      619.91      724.09      9.82 o 
   4   0   4      592.67      657.28     26.82 o 
   5   0   4      178.20      169.39     12.53 o 
   6   0   4        0.22        0.91      2.60 o 
   7   0   4       98.44      107.81     13.47 o 
  -7   1   4       77.71       75.76      8.38 o 
  -6   1   4      111.53      114.43      7.90 o 
  -5   1   4       73.13       70.62      5.20 o 
  -4   1   4       89.57       85.10      5.12 o 
  -3   1   4       49.48       49.38      3.30 o 
  -2   1   4     4835.66     4981.52    136.14 o 
  -1   1   4     7888.23     7888.50    301.01 o 
   0   1   4      726.18      693.56     10.58 o 
   1   1   4        7.00        8.51      0.34 o 
   2   1   4     2223.09     2205.92     13.41 o 
   3   1   4      129.08      124.20      2.62 o 
   4   1   4        0.17        0.52      0.45 o 
   5   1   4       99.47      106.89      6.80 o 
   6   1   4       12.95       13.71      3.81 o 
   7   1   4       38.01       31.20      5.61 o 
  -7   2   4        1.75        0.96      1.64 o 
  -6   2   4       42.68       42.96      4.90 o 
  -5   2   4       54.37       42.61      4.45 o 
  -4   2   4      744.91      785.33     14.37 o 
  -3   2   4        2.13        5.19      0.73 o 
  -2   2   4      218.41      229.43      6.32 o 
  -1   2   4      390.06      407.30      4.04 o 
   0   2   4      483.65      436.55      4.77 o 
   1   2   4     3711.42     3455.02     81.55 o 
   2   2   4      637.96      648.04      6.39 o 
   3   2   4      225.24      206.08      3.45 o 
   4   2   4     1123.98     1177.49     22.96 o 
   5   2   4      267.52      268.58      9.55 o 
   6   2   4        6.71        4.60      4.68 o 
   7   2   4       13.84       16.30      4.36 o 
  -7   3   4        7.79        8.00      7.51 o 
  -6   3   4       76.24       77.23      4.88 o 
  -5   3   4       42.82       38.21      3.86 o 
  -4   3   4       99.61      109.27      4.56 o 
  -3   3   4      747.19      768.89     12.31 o 
  -2   3   4        0.02        1.42      0.82 o 
  -1   3   4        4.78        4.76      0.79 o 
   0   3   4     1081.57     1088.46     13.04 o 
   1   3   4      118.34      117.20      2.16 o 
   2   3   4      210.62      193.41      2.93 o 
   3   3   4       35.03       35.70      1.41 o 
   4   3   4       62.30       59.92      2.11 o 
   5   3   4      355.14      365.71      9.43 o 
   6   3   4       65.40       70.67      6.06 o 
   7   3   4        4.83        2.00      8.32 o 
  -7   4   4        8.94        6.76      6.07 o 
  -6   4   4       89.80       88.47      5.42 o 
  -5   4   4       17.24       13.85      3.97 o 
  -4   4   4       54.21       51.73      3.34 o 
  -3   4   4      261.58      264.21      6.31 o 
  -2   4   4      128.04      135.43      3.40 o 
  -1   4   4      344.98      328.30      7.08 o 
   0   4   4       53.50       49.56      1.61 o 
   1   4   4       14.34       13.01      0.90 o 
   2   4   4       71.21       67.16      2.15 o 
   3   4   4       12.78       12.38      1.02 o 
   4   4   4        5.04        7.05      2.11 o 
   5   4   4       90.55       96.01      5.30 o 
   6   4   4       47.10       47.79      5.41 o 
  -6   5   4        1.40        1.12      1.51 o 
  -5   5   4      229.19      224.79     10.41 o 
  -4   5   4       40.90       35.37      3.60 o 
  -3   5   4      131.43      131.59      5.02 o 
  -2   5   4        1.83        3.11      1.24 o 
  -1   5   4       26.87       28.75      2.00 o 
   0   5   4       23.24       25.41      1.64 o 
   1   5   4      157.74      151.56      3.73 o 
   2   5   4       24.72       26.95      1.40 o 
   3   5   4       89.59       88.97      2.64 o 
   4   5   4       25.64       24.16      2.04 o 
   5   5   4       13.13       14.44      2.59 o 
   6   5   4        0.00        1.56      2.01 o 
  -6   6   4       21.53       15.92      3.39 o 
  -5   6   4       28.74       30.30      3.32 o 
  -4   6   4       97.68       97.10      5.12 o 
  -3   6   4      251.41      261.11      8.36 o 
  -2   6   4       34.00       32.31      2.00 o 
  -1   6   4      520.32      536.89     12.04 o 
   0   6   4       66.54       63.93      3.04 o 
   1   6   4      142.46      137.55      4.69 o 
   2   6   4        4.33        3.32      1.33 o 
   3   6   4      188.85      168.24      7.91 o 
   4   6   4        0.08        0.62      1.81 o 
   5   6   4       25.71       25.34      6.24 o 
   6   6   4       47.52       53.64      6.35 o 
  -5   7   4        1.78        0.83      1.20 o 
  -4   7   4        0.34        0.78      1.18 o 
  -3   7   4        4.63        6.45      2.54 o 
  -2   7   4        1.97        2.94      1.27 o 
  -1   7   4       35.65       35.63      2.99 o 
   0   7   4       42.37       43.34      2.84 o 
   1   7   4       33.27       30.86      2.31 o 
   2   7   4        8.78       10.52      1.63 o 
   3   7   4        6.82        8.42      3.36 o 
   4   7   4       24.01       28.19      5.16 o 
   5   7   4       28.01       33.49      5.42 o 
  -5   8   4       48.23       52.71      5.10 o 
  -4   8   4       60.23       73.63      5.30 o 
  -3   8   4        4.42        3.06      2.32 o 
  -2   8   4        0.06        0.63      1.23 o 
  -1   8   4       98.63       97.07      5.02 o 
   0   8   4      167.88      175.60      6.49 o 
   1   8   4       11.82       13.53      1.91 o 
   2   8   4       78.83       70.87      4.62 o 
   3   8   4        1.75        0.61      1.37 o 
   4   8   4       14.71       16.35      3.88 o 
  -4   9   4        6.01        3.33      3.78 o 
  -3   9   4        4.45        4.32      2.19 o 
  -2   9   4       13.64       15.68      2.51 o 
  -1   9   4        3.65        4.10      2.03 o 
   0   9   4        5.09        4.24      1.88 o 
   1   9   4       30.52       27.42      4.01 o 
   2   9   4        0.14        0.39      1.30 o 
   3   9   4        4.78        4.69      3.90 o 
  -2  10   4       12.66       12.83      2.74 o 
  -1  10   4        1.27        0.93      1.16 o 
   0  10   4      155.84      186.27     16.18 o 
   1  10   4        5.83        8.41      2.55 o 
   2  10   4        3.37        5.60      3.52 o 
  -7   1   5       14.07       10.24      6.48 o 
  -6   1   5        0.58        0.74      2.04 o 
  -5   1   5      246.35      222.72      9.52 o 
  -4   1   5        9.65       10.22      3.14 o 
  -3   1   5        1.08        2.68      1.60 o 
  -2   1   5      598.44      578.95     18.83 o 
  -1   1   5      764.52      697.62      8.88 o 
   0   1   5       69.73       60.69      0.94 o 
   1   1   5     1409.83     1322.27     12.51 o 
   2   1   5     1482.90     1472.81     10.97 o 
   3   1   5        0.13        1.44      0.50 o 
   4   1   5        0.61        1.05      1.26 o 
   5   1   5       42.19       40.64      5.06 o 
   6   1   5        2.73        4.48      6.94 o 
   7   1   5        2.36        2.59      4.37 o 
  -7   2   5       58.56       64.92      8.11 o 
  -6   2   5       79.24       76.70      6.91 o 
  -5   2   5      130.97      133.64      7.29 o 
  -4   2   5       97.57       97.83      3.57 o 
  -3   2   5        0.00        2.44      0.90 o 
  -2   2   5       39.80       52.06      1.96 o 
  -1   2   5       55.52       63.45      1.24 o 
   0   2   5      814.38      844.12      6.10 o 
   1   2   5        3.35        6.83      0.59 o 
   2   2   5      579.22      611.00      5.88 o 
   3   2   5      477.16      474.07      6.81 o 
   4   2   5      824.74      829.87     19.11 o 
   5   2   5       18.06       15.27      3.62 o 
   6   2   5        4.72        1.73      2.35 o 
   7   2   5      147.06      144.33     11.42 o 
  -7   3   5        1.50        1.28      1.35 o 
  -6   3   5       50.29       50.60      4.08 o 
  -5   3   5        2.87        4.14      1.85 o 
  -4   3   5        9.37       13.71      3.36 o 
  -3   3   5      141.28      157.70      3.43 o 
  -2   3   5      163.61      150.71      2.86 o 
  -1   3   5     1089.16     1144.24     18.22 o 
   0   3   5     3592.83     3690.02     38.84 o 
   1   3   5       83.18      100.71      1.60 o 
   2   3   5        4.29        3.36      0.42 o 
   3   3   5      424.51      412.59      4.91 o 
   4   3   5       68.59       69.23      2.89 o 
   5   3   5       12.91       11.40      2.88 o 
   6   3   5       34.87       42.49      3.90 o 
  -7   4   5        3.17        1.58      2.37 o 
  -6   4   5        6.45        5.32      3.82 o 
  -5   4   5       12.97       15.09      3.34 o 
  -4   4   5       14.66       15.55      2.80 o 
  -3   4   5       12.50       12.94      2.56 o 
  -2   4   5       19.23       18.74      1.41 o 
  -1   4   5       21.76       24.22      1.36 o 
   0   4   5      512.42      576.62     10.51 o 
   1   4   5      268.99      318.74      4.33 o 
   2   4   5       26.04       30.20      1.12 o 
   3   4   5      182.73      194.99      3.64 o 
   4   4   5      515.92      486.56     27.46 o 
   5   4   5        9.09       10.97      2.26 o 
   6   4   5        1.04        1.17      1.88 o 
  -6   5   5        4.53        1.42      1.09 o 
  -5   5   5      595.34      632.67     11.56 o 
  -4   5   5       19.77       23.26      3.25 o 
  -3   5   5       60.37       60.61      4.50 o 
  -2   5   5       47.55       42.78      2.32 o 
  -1   5   5      432.17      446.85      8.38 o 
   0   5   5        3.54        3.43      1.18 o 
   1   5   5       93.10       94.89      2.46 o 
   2   5   5       22.24       20.48      1.11 o 
   3   5   5       36.91       35.79      1.67 o 
   4   5   5        7.23        8.47      3.86 o 
   5   5   5       35.26       37.98      5.69 o 
   6   5   5       51.95       64.27      6.59 o 
  -6   6   5       90.63       89.53      5.18 o 
  -5   6   5        1.56        1.76      1.79 o 
  -4   6   5        0.01        0.37      1.46 o 
  -3   6   5      192.78      188.28      6.04 o 
  -2   6   5      958.05      989.86     18.80 o 
  -1   6   5        0.18        1.00      1.39 o 
   0   6   5       81.74       87.86      3.51 o 
   1   6   5       13.98       12.49      1.23 o 
   2   6   5      117.32      119.53      3.82 o 
   3   6   5       15.69       14.82      1.76 o 
   4   6   5        0.71        1.75      1.51 o 
   5   6   5       37.17       33.37      4.96 o 
  -5   7   5       31.92       38.00      3.92 o 
  -4   7   5        1.02        1.13      1.32 o 
  -3   7   5       41.83       42.57      3.58 o 
  -2   7   5      221.22      222.97      8.13 o 
  -1   7   5       38.71       36.58      2.65 o 
   0   7   5       11.22       12.32      1.91 o 
   1   7   5       23.86       20.76      1.93 o 
   2   7   5       55.18       55.35      3.12 o 
   3   7   5      293.62      282.87     11.46 o 
   4   7   5       31.84       42.27      5.31 o 
   5   7   5       45.34       53.13      6.62 o 
  -5   8   5       28.69       33.98      3.53 o 
  -4   8   5        0.21        0.36      1.20 o 
  -3   8   5       71.12       73.87      4.15 o 
  -2   8   5      110.33      109.66      5.51 o 
  -1   8   5      143.87      134.11      5.95 o 
   0   8   5        0.34        0.32      1.20 o 
   1   8   5       82.40       75.15      3.88 o 
   2   8   5       26.29       22.78      3.18 o 
   3   8   5        6.70        6.77      3.97 o 
   4   8   5        6.78        8.44      4.79 o 
  -4   9   5       16.28       19.74      3.80 o 
  -3   9   5        0.31        0.68      1.02 o 
  -2   9   5       48.98       50.32      3.85 o 
  -1   9   5       32.97       31.38      3.04 o 
   0   9   5       27.81       30.03      2.98 o 
   1   9   5       19.00       17.47      2.53 o 
   2   9   5       18.03       18.85      4.27 o 
   3   9   5        4.05        5.16      3.13 o 
  -2  10   5       11.83        9.61      2.75 o 
  -1  10   5        3.65        4.14      2.03 o 
   0  10   5        2.38        2.29      1.86 o 
   1  10   5        0.18        1.18      2.17 o 
  -7   0   6      175.88      158.01     16.87 o 
  -6   0   6       53.07       58.22      7.96 o 
  -5   0   6       57.33       67.44      7.81 o 
  -4   0   6      377.41      440.35     17.02 o 
  -3   0   6        1.53        3.91      3.45 o 
  -2   0   6      238.39      224.81      9.70 o 
  -1   0   6        0.65        1.06      0.79 o 
   0   0   6      674.61      542.21      9.78 o 
   1   0   6       75.44       57.10      1.27 o 
   2   0   6     1985.26     2003.46     11.60 o 
   3   0   6      219.39      206.77      4.15 o 
   4   0   6      116.22      125.44      8.17 o 
   5   0   6        0.05        0.61      2.68 o 
   6   0   6      162.71      187.40     10.81 o 
  -7   1   6      111.97      107.95      9.93 o 
  -6   1   6        3.59        3.82      3.38 o 
  -5   1   6        5.09        5.74      2.96 o 
  -4   1   6      344.83      357.86     15.78 o 
  -3   1   6      138.09      136.80      5.57 o 
  -2   1   6     1016.52     1005.32     24.20 o 
  -1   1   6     4183.11     4137.34     61.21 o 
   0   1   6       49.06       45.77      0.97 o 
   1   1   6      219.10      244.55      1.98 o 
   2   1   6      621.37      686.12      7.97 o 
   3   1   6      233.27      221.66      3.59 o 
   4   1   6       14.48       12.60      2.15 o 
   5   1   6      225.14      220.73      8.41 o 
   6   1   6        3.31        0.78      1.67 o 
   7   1   6       26.89       24.68      5.36 o 
  -7   2   6       22.74       19.86      6.05 o 
  -6   2   6      215.35      228.20     11.84 o 
  -5   2   6      482.12      498.09     14.91 o 
  -4   2   6       23.83       22.19      1.71 o 
  -3   2   6       11.30       13.87      3.23 o 
  -2   2   6        3.94        7.72      0.94 o 
  -1   2   6      462.65      495.02      3.63 o 
   0   2   6     1363.93     1272.94      6.19 o 
   1   2   6      121.77      115.39      2.46 o 
   2   2   6      413.42      402.68      5.34 o 
   3   2   6      105.16      101.26      2.35 o 
   4   2   6        6.05        5.50      2.35 o 
   5   2   6      157.99      150.49      6.50 o 
   6   2   6        2.00        2.73      2.20 o 
  -7   3   6       11.08        8.35      4.44 o 
  -6   3   6        8.32       10.20      3.71 o 
  -5   3   6      203.39      197.16      8.45 o 
  -4   3   6        1.46        1.52      0.69 o 
  -3   3   6      168.00      177.85      3.97 o 
  -2   3   6       10.22       10.47      1.03 o 
  -1   3   6      508.98      523.10      5.55 o 
   0   3   6       98.64      112.00      2.04 o 
   1   3   6      237.25      224.93      3.58 o 
   2   3   6      172.66      171.64      3.70 o 
   3   3   6       14.83       15.72      0.98 o 
   4   3   6      216.67      219.74      4.61 o 
   5   3   6       96.78       97.48      6.73 o 
   6   3   6        7.15        6.79      6.26 o 
  -7   4   6        1.99        1.81      1.79 o 
  -6   4   6        9.76        7.80      2.69 o 
  -5   4   6        0.41        0.79      1.09 o 
  -4   4   6      211.87      202.63      6.27 o 
  -3   4   6      175.72      175.02      5.44 o 
  -2   4   6        1.12        2.88      1.02 o 
  -1   4   6      281.73      270.40      6.21 o 
   0   4   6      451.42      481.25      6.13 o 
   1   4   6      315.76      340.06      4.31 o 
   2   4   6      496.37      510.40      8.34 o 
   3   4   6      739.48      724.01     11.05 o 
   4   4   6      342.38      334.00      7.29 o 
   5   4   6      170.22      187.31      9.08 o 
   6   4   6       14.32       13.09      3.36 o 
  -6   5   6        4.52        2.68      2.05 o 
  -5   5   6        4.59        4.31      2.27 o 
  -4   5   6      403.65      417.90     12.57 o 
  -3   5   6       58.54       57.48      3.28 o 
  -2   5   6        0.33        0.53      0.61 o 
  -1   5   6      108.97      101.56      3.56 o 
   0   5   6       33.15       31.69      1.64 o 
   1   5   6        0.96        2.02      0.70 o 
   2   5   6        5.21        6.93      0.83 o 
   3   5   6       69.85       71.46      3.96 o 
   4   5   6      111.90      108.42      5.36 o 
   5   5   6        0.19        1.22      2.58 o 
   6   5   6       25.08       21.93      4.29 o 
  -6   6   6        3.48        2.53      2.92 o 
  -5   6   6        0.34        0.34      1.12 o 
  -4   6   6       52.95       52.63      3.94 o 
  -3   6   6      547.12      575.19     13.67 o 
  -2   6   6      622.29      636.43     13.21 o 
  -1   6   6       46.29       40.69      2.69 o 
   0   6   6        9.01       10.25      1.69 o 
   1   6   6       41.45       35.35      1.86 o 
   2   6   6        0.54        0.46      0.60 o 
   3   6   6        0.06        1.20      0.95 o 
   4   6   6       19.51       17.97      6.36 o 
   5   6   6        0.22        0.63      1.25 o 
  -5   7   6        0.22        0.94      1.20 o 
  -4   7   6        3.08        1.78      1.64 o 
  -3   7   6        2.66        3.13      2.00 o 
  -2   7   6       59.61       59.84      4.10 o 
  -1   7   6        7.54        8.25      2.42 o 
   0   7   6       59.73       58.81      3.28 o 
   1   7   6       32.20       25.76      2.16 o 
   2   7   6      205.81      164.25      6.87 o 
   3   7   6       97.20       82.20      8.11 o 
   4   7   6        5.69        5.46      4.85 o 
   5   7   6        2.78        2.54      2.70 o 
  -4   8   6        9.61        9.31      2.58 o 
  -3   8   6       16.94       18.50      2.93 o 
  -2   8   6       43.39       41.18      3.90 o 
  -1   8   6      209.59      203.15      7.76 o 
   0   8   6       27.87       28.57      2.45 o 
   1   8   6       22.15       17.51      2.75 o 
   2   8   6      136.04      133.41      5.90 o 
   3   8   6        6.86        7.63      7.00 o 
   4   8   6        0.70        1.19      1.95 o 
  -3   9   6        0.00        1.05      1.31 o 
  -2   9   6        1.41        1.18      1.39 o 
  -1   9   6        5.43        7.60      2.46 o 
   0   9   6        5.57        6.51      5.82 o 
   1   9   6        0.02        0.47      1.03 o 
   2   9   6       21.15       18.07      4.03 o 
   3   9   6       13.94       18.28      4.21 o 
  -2  10   6       16.87       13.75      2.48 o 
  -1  10   6        0.64        0.75      1.71 o 
   0  10   6        9.16        9.83      4.60 o 
   1  10   6        0.59        1.86      2.63 o 
  -7   1   7        3.65        5.13      2.63 o 
  -6   1   7        8.85        8.41      6.45 o 
  -5   1   7       49.97       50.91      4.83 o 
  -4   1   7      591.64      563.45     37.55 o 
  -3   1   7     2703.11     2792.50     47.67 o 
  -2   1   7      151.62      178.64      4.08 o 
  -1   1   7      967.29     1039.03     17.41 o 
   0   1   7       27.84       24.83      0.84 o 
   1   1   7      521.89      522.23      3.76 o 
   2   1   7        2.11        3.21      0.52 o 
   3   1   7      450.17      420.30     12.28 o 
   4   1   7       19.69       15.54      2.31 o 
   5   1   7       18.22       15.33      2.10 o 
   6   1   7        0.00        0.72      1.62 o 
  -7   2   7        8.44        5.71      5.20 o 
  -6   2   7       29.90       29.82      5.97 o 
  -5   2   7      106.03      115.00      8.78 o 
  -4   2   7      133.68      137.65      4.26 o 
  -3   2   7     1348.27     1404.17     69.03 o 
  -2   2   7      328.49      334.45      9.13 o 
  -1   2   7       65.24       62.87      1.55 o 
   0   2   7       29.73       37.15      1.04 o 
   1   2   7        2.18        4.56      1.35 o 
   2   2   7       18.35       15.46      0.92 o 
   3   2   7        6.93        6.24      0.69 o 
   4   2   7      286.69      300.46      6.28 o 
   5   2   7      210.89      201.69      7.56 o 
   6   2   7       35.83       47.70      6.72 o 
  -7   3   7        0.40        0.49      1.54 o 
  -6   3   7       15.71       15.95      3.19 o 
  -5   3   7       30.22       29.83      3.52 o 
  -4   3   7        0.41        0.64      0.79 o 
  -3   3   7        1.65        2.81      1.24 o 
  -2   3   7       82.38       88.28      2.41 o 
  -1   3   7      585.34      585.61      7.88 o 
   0   3   7       85.36       95.25      1.92 o 
   1   3   7        2.98        3.25      0.62 o 
   2   3   7      256.16      265.10      3.94 o 
   3   3   7      690.04      693.53     10.36 o 
   4   3   7      285.33      268.97      5.18 o 
   5   3   7      164.48      173.82     12.38 o 
   6   3   7        0.19        0.71      2.19 o 
  -6   4   7      181.50      179.74     10.64 o 
  -5   4   7       20.40       22.45      3.35 o 
  -4   4   7       27.02       26.92      2.97 o 
  -3   4   7      107.39      107.63      3.42 o 
  -2   4   7      177.94      167.52      3.52 o 
  -1   4   7       10.44       15.83      1.23 o 
   0   4   7      419.71      472.42     13.64 o 
   1   4   7       93.46       90.33      1.85 o 
   2   4   7      101.31       94.98      2.87 o 
   3   4   7      295.86      265.98      7.45 o 
   4   4   7      374.94      329.05     28.74 o 
   5   4   7       25.13       24.82      5.76 o 
   6   4   7       18.96       21.18      3.80 o 
  -6   5   7        8.23        8.05      8.17 o 
  -5   5   7       14.06       11.05      7.94 o 
  -4   5   7       95.19       99.47      5.54 o 
  -3   5   7      531.60      554.62     11.57 o 
  -2   5   7      100.82      103.03      4.06 o 
  -1   5   7       36.25       34.35      2.29 o 
   0   5   7       35.21       35.45      1.63 o 
   1   5   7      288.19      287.35      4.64 o 
   2   5   7       10.12        5.70      2.06 o 
   3   5   7      640.91      642.43     11.43 o 
   4   5   7        2.47        3.54      2.59 o 
   5   5   7      148.96      163.39     10.05 o 
   6   5   7        8.42        8.43      4.34 o 
  -6   6   7        0.32        0.23      1.25 o 
  -5   6   7       14.56       11.99      5.33 o 
  -4   6   7        4.96        4.03      1.94 o 
  -3   6   7       15.57       12.01      3.20 o 
  -2   6   7        6.02        6.05      1.92 o 
  -1   6   7        0.00        0.82      1.16 o 
   0   6   7       96.11       98.37      4.17 o 
   1   6   7        5.62        6.46      1.66 o 
   2   6   7       56.70       49.45      3.04 o 
   3   6   7       14.38       16.93      2.18 o 
   4   6   7       47.80       43.86      5.06 o 
   5   6   7       12.73       19.61      4.23 o 
  -5   7   7        1.19        0.92      1.49 o 
  -4   7   7       15.82       13.39      2.27 o 
  -3   7   7       29.16       30.01      3.02 o 
  -2   7   7        5.66        6.55      1.91 o 
  -1   7   7        0.24        0.76      0.82 o 
   0   7   7      147.52      135.51      5.37 o 
   1   7   7       10.62       15.43      1.62 o 
   2   7   7        5.89        6.38      1.74 o 
   3   7   7        4.73        3.86      2.96 o 
   4   7   7        2.60        2.72      2.13 o 
   5   7   7       23.78       19.73      5.38 o 
  -4   8   7       40.87       38.91      3.48 o 
  -3   8   7        2.81        3.79      2.03 o 
  -2   8   7       56.59       62.43      3.83 o 
  -1   8   7        3.96        5.02      2.03 o 
   0   8   7       46.10       42.29      3.05 o 
   1   8   7        0.93        1.26      0.95 o 
   2   8   7       30.36       33.87      4.85 o 
   3   8   7        5.62        8.18      3.21 o 
   4   8   7        2.15        3.90      3.19 o 
  -3   9   7        1.42        1.39      2.05 o 
  -2   9   7      133.32      132.18      8.06 o 
  -1   9   7       16.93       17.87      2.55 o 
   0   9   7        4.91        6.26      2.53 o 
   1   9   7        2.48        3.99      4.46 o 
   2   9   7       23.16       23.52      4.65 o 
   3   9   7        0.85        2.50      3.12 o 
  -1  10   7       51.22       57.58      4.79 o 
   0  10   7       25.81       34.65      6.72 o 
   1  10   7        2.84        2.02      2.80 o 
  -7   0   8        1.71        3.22      3.00 o 
  -6   0   8        7.36        5.03      3.26 o 
  -5   0   8       14.04       11.80      3.60 o 
  -4   0   8      477.07      453.68     20.14 o 
  -3   0   8      531.20      540.33     18.55 o 
  -2   0   8        5.24        4.25      1.74 o 
  -1   0   8     2164.10     2191.10     42.52 o 
   0   0   8       17.64       20.65      1.19 o 
   1   0   8     7050.76     7386.26     61.55 o 
   2   0   8      486.43      599.86      7.53 o 
   3   0   8       45.57       42.83      2.07 o 
   4   0   8        9.92       12.15      2.58 o 
   5   0   8        1.97        0.83      2.16 o 
   6   0   8        0.56        1.06      1.47 o 
  -7   1   8       37.51       34.80      7.03 o 
  -6   1   8      201.35      193.59      9.27 o 
  -5   1   8       42.63       39.17      4.17 o 
  -4   1   8       26.09       22.10      4.04 o 
  -3   1   8      840.81      900.24     33.91 o 
  -2   1   8      201.45      217.63      5.58 o 
  -1   1   8      212.87      212.93      3.14 o 
   0   1   8       51.56       52.01      1.12 o 
   1   1   8      298.51      274.33      4.84 o 
   2   1   8      124.83      139.48      2.25 o 
   3   1   8       27.55       25.28      1.34 o 
   4   1   8       43.75       32.21      2.06 o 
   5   1   8      105.64       91.62      5.24 o 
   6   1   8      192.28      198.84     13.99 o 
  -7   2   8        6.88        6.31      3.81 o 
  -6   2   8        2.65        3.02      1.71 o 
  -5   2   8       59.45       65.43      3.34 o 
  -4   2   8       96.96      104.77      4.25 o 
  -3   2   8        5.88        5.13      1.57 o 
  -2   2   8       53.19       49.26      2.37 o 
  -1   2   8      300.60      312.73      4.92 o 
   0   2   8      809.74      843.83     13.16 o 
   1   2   8      387.08      385.89     13.42 o 
   2   2   8       17.66       13.97      1.50 o 
   3   2   8       84.99       78.51      1.87 o 
   4   2   8        2.88        2.23      0.96 o 
   5   2   8      110.84      106.36      7.88 o 
   6   2   8        0.85        1.23      2.48 o 
  -7   3   8        0.25        0.26      1.52 o 
  -6   3   8       35.04       33.82      4.23 o 
  -5   3   8        5.30        5.63      3.77 o 
  -4   3   8       67.67       70.49      2.90 o 
  -3   3   8       60.65       60.53      2.69 o 
  -2   3   8      161.23      167.72      4.02 o 
  -1   3   8      928.38      985.36     10.67 o 
   0   3   8        9.77       12.32      0.68 o 
   1   3   8       21.28       17.37      2.05 o 
   2   3   8       31.82       29.42      2.22 o 
   3   3   8      482.59      481.37      8.86 o 
   4   3   8       85.05       80.27      3.12 o 
   5   3   8        5.41        4.83      3.55 o 
   6   3   8        0.01        0.18      1.71 o 
  -6   4   8       16.57       20.26      4.83 o 
  -5   4   8       43.01       44.27      4.00 o 
  -4   4   8       98.78       96.33      4.73 o 
  -3   4   8        0.05        0.57      0.82 o 
  -2   4   8      223.21      234.90      5.25 o 
  -1   4   8      623.35      627.55      9.36 o 
   0   4   8        8.57       10.51      0.97 o 
   1   4   8        0.06        0.71      0.35 o 
   2   4   8        1.40        1.48      0.66 o 
   3   4   8       11.67       10.63      1.19 o 
   4   4   8       44.27       44.27      3.43 o 
   5   4   8        8.38        6.81      6.86 o 
   6   4   8       38.28       41.75      5.32 o 
  -6   5   8        0.13        0.73      1.79 o 
  -5   5   8        0.00       -0.07      1.34 o 
  -4   5   8      163.99      163.93      6.52 o 
  -3   5   8      644.77      667.30     13.61 o 
  -2   5   8       36.81       40.72      2.75 o 
  -1   5   8        0.32        0.86      0.74 o 
   0   5   8        0.15        0.88      0.47 o 
   1   5   8       10.18        9.26      0.75 o 
   2   5   8       15.16       12.28      1.21 o 
   3   5   8        0.56        0.46      1.08 o 
   4   5   8        0.78        1.20      2.36 o 
   5   5   8        0.76        1.12      2.53 o 
  -6   6   8        0.82        0.62      1.28 o 
  -5   6   8       12.67       10.82      3.56 o 
  -4   6   8      130.66      120.45      7.25 o 
  -3   6   8       97.59       99.40      5.09 o 
  -2   6   8      112.61      122.44      4.75 o 
  -1   6   8      150.12      145.44      5.48 o 
   0   6   8       32.54       34.63      2.22 o 
   1   6   8       11.16       12.55      1.16 o 
   2   6   8        7.01        6.14      1.23 o 
   3   6   8       49.48       47.80      3.70 o 
   4   6   8        6.30        4.76      2.25 o 
   5   6   8       22.39       27.27      5.96 o 
  -5   7   8        0.28        0.66      1.25 o 
  -4   7   8       83.28       85.12      4.51 o 
  -3   7   8       23.58       18.39      2.70 o 
  -2   7   8      124.91      130.52      5.65 o 
  -1   7   8        5.60        4.96      1.98 o 
   0   7   8       77.76       68.19      3.84 o 
   1   7   8        4.81        7.41      2.12 o 
   2   7   8        8.57        9.19      3.38 o 
   3   7   8        0.31        1.58      2.14 o 
   4   7   8        2.95        4.90      2.92 o 
  -4   8   8        0.03        0.66      1.19 o 
  -3   8   8      151.93      161.06      7.73 o 
  -2   8   8       99.37       94.96      4.70 o 
  -1   8   8       96.01       90.17      4.33 o 
   0   8   8        4.04        3.21      1.69 o 
   1   8   8       83.72       83.48      8.42 o 
   2   8   8        0.00        1.58      2.15 o 
   3   8   8        1.44        2.17      3.02 o 
   4   8   8      137.54      149.92     10.15 o 
  -3   9   8        0.81        0.99      1.25 o 
  -2   9   8       22.48       17.51      2.62 o 
  -1   9   8        3.90        3.88      2.36 o 
   0   9   8        0.53        0.46      1.62 o 
   1   9   8        0.49        2.14      2.14 o 
   2   9   8       41.13       47.03      6.68 o 
  -1  10   8       33.92       38.52      5.37 o 
   0  10   8        3.02        1.53      2.52 o 
  -7   1   9        4.49        6.62      3.44 o 
  -6   1   9        0.10        0.87      2.13 o 
  -5   1   9        0.26        1.38      1.11 o 
  -4   1   9       22.75       19.33      4.38 o 
  -3   1   9       21.00       19.68      2.64 o 
  -2   1   9      308.09      316.25     11.60 o 
  -1   1   9      205.12      210.45      4.22 o 
   0   1   9      574.24      583.64      5.57 o 
   1   1   9      204.85      184.82      2.46 o 
   2   1   9       19.51       19.85      0.94 o 
   3   1   9        0.90        0.45      0.34 o 
   4   1   9        8.13        4.55      1.53 o 
   5   1   9      304.59      280.42     15.97 o 
   6   1   9       14.36        5.25      8.46 o 
  -7   2   9        0.46        0.86      1.85 o 
  -6   2   9        0.37        1.23      1.40 o 
  -5   2   9        0.66        0.63      0.74 o 
  -4   2   9       30.74       35.22      2.39 o 
  -3   2   9      886.05      969.19     19.40 o 
  -2   2   9     1952.64     2128.09     61.21 o 
  -1   2   9       43.82       41.07      1.78 o 
   0   2   9        8.96       11.85      0.76 o 
   1   2   9      202.68      195.99      3.48 o 
   2   2   9      160.59      168.22      4.69 o 
   3   2   9       31.12       28.92      1.02 o 
   4   2   9        9.56        7.43      1.74 o 
   5   2   9       35.29       33.35      3.08 o 
   6   2   9       46.97       45.25      9.25 o 
  -7   3   9       37.52       36.27      4.34 o 
  -6   3   9       40.45       38.55      4.17 o 
  -5   3   9        3.45        3.39      1.78 o 
  -4   3   9      116.40      116.71      4.14 o 
  -3   3   9       54.24       68.61      3.42 o 
  -2   3   9      180.30      187.32      5.26 o 
  -1   3   9      852.93      930.90     16.50 o 
   0   3   9        7.82        7.07      0.80 o 
   1   3   9      106.40       97.75      3.61 o 
   2   3   9     1159.42     1208.64     18.75 o 
   3   3   9      656.10      677.47     14.21 o 
   4   3   9       15.21       12.35      4.43 o 
   5   3   9        1.35        2.01      2.15 o 
   6   3   9       21.27       21.66      5.31 o 
  -6   4   9       82.91       86.29      6.65 o 
  -5   4   9       51.17       54.61      4.37 o 
  -4   4   9      123.01      118.55      5.91 o 
  -3   4   9       46.07       42.06      2.72 o 
  -2   4   9      205.34      214.24      5.15 o 
  -1   4   9       88.44       82.65      2.84 o 
   0   4   9        0.01        0.44      0.43 o 
   1   4   9       67.55       70.75      3.93 o 
   2   4   9      945.13      974.65     20.50 o 
   3   4   9      656.16      665.52     19.21 o 
   4   4   9       31.18       27.76      2.68 o 
   5   4   9       11.65       13.71      2.87 o 
   6   4   9      103.28      108.16      8.83 o 
  -6   5   9       16.45       14.79      4.71 o 
  -5   5   9       73.70       78.83      5.05 o 
  -4   5   9       53.36       59.54      5.06 o 
  -3   5   9      501.95      520.18     13.06 o 
  -2   5   9       10.28        9.94      2.76 o 
  -1   5   9      185.94      207.49      4.98 o 
   0   5   9       60.87       69.97      2.15 o 
   1   5   9        0.71        0.19      0.34 o 
   2   5   9      113.55      109.11      4.40 o 
   3   5   9       38.66       36.86      3.23 o 
   4   5   9       86.42       85.35      6.42 o 
   5   5   9        3.91        1.80      2.77 o 
  -5   6   9       54.32       46.71      3.76 o 
  -4   6   9       58.37       57.85      3.83 o 
  -3   6   9      219.10      214.81      8.59 o 
  -2   6   9        0.01        0.34      0.81 o 
  -1   6   9       13.69       13.56      2.05 o 
   0   6   9       11.70        6.17      1.48 o 
   1   6   9       37.87       28.28      2.25 o 
   2   6   9       22.53       22.16      3.49 o 
   3   6   9        4.94        5.79      3.82 o 
   4   6   9       15.97       20.43      3.93 o 
   5   6   9        9.83       10.01      4.75 o 
  -5   7   9       12.41       10.97      6.71 o 
  -4   7   9       23.38       23.83      3.01 o 
  -3   7   9        1.94        2.54      1.39 o 
  -2   7   9       22.39       17.85      2.76 o 
  -1   7   9       77.51       76.20      3.94 o 
   0   7   9       11.16       12.26      2.03 o 
   1   7   9       12.72       11.26      4.68 o 
   2   7   9       47.66       42.35      4.72 o 
   3   7   9        2.34        3.30      2.62 o 
   4   7   9       10.41       13.80      3.84 o 
  -4   8   9       20.47       20.54      3.04 o 
  -3   8   9        0.05        0.50      1.43 o 
  -2   8   9       32.12       28.17      2.82 o 
  -1   8   9        4.29        4.19      2.04 o 
   0   8   9        0.09        0.67      1.19 o 
   1   8   9       54.26       53.39      5.97 o 
   2   8   9        0.14        0.19      1.38 o 
   3   8   9        0.92        1.45      2.40 o 
  -3   9   9       20.52       15.00      2.60 o 
  -2   9   9       16.32       20.98      2.89 o 
  -1   9   9       32.94       34.41      3.90 o 
   0   9   9       60.50       67.23      8.10 o 
   1   9   9        0.28        0.14      1.60 o 
   2   9   9        1.06        2.30      2.71 o 
  -7   0  10        3.69        4.44      8.82 o 
  -6   0  10      145.02      144.52     12.02 o 
  -5   0  10       96.62      103.47     14.73 o 
  -4   0  10      142.34      140.21     10.56 o 
  -3   0  10      156.74      162.35      9.32 o 
  -2   0  10      191.00      201.80      9.72 o 
  -1   0  10      124.89      130.99      4.59 o 
   0   0  10       67.21       86.17      2.73 o 
   1   0  10       29.69       34.62      1.47 o 
   2   0  10     1334.00     1374.37     15.42 o 
   3   0  10      753.56      716.39     27.66 o 
   4   0  10        1.11        0.54      1.00 o 
   5   0  10       30.72       32.95      5.19 o 
  -7   1  10        4.50        4.07      3.62 o 
  -6   1  10        0.81        1.59      2.36 o 
  -5   1  10      160.30      159.54      9.24 o 
  -4   1  10      382.87      389.75     10.95 o 
  -3   1  10      218.10      209.98      5.64 o 
  -2   1  10      169.66      170.40      4.39 o 
  -1   1  10       99.09      105.23      3.18 o 
   0   1  10      274.08      239.11      3.37 o 
   1   1  10       36.90       45.30      1.21 o 
   2   1  10       42.71       36.52      1.17 o 
   3   1  10      111.90      108.61      2.65 o 
   4   1  10        3.15        0.69      0.67 o 
   5   1  10        0.94        1.73      1.82 o 
  -7   2  10       52.47       50.28      4.62 o 
  -6   2  10        8.86       11.21      7.56 o 
  -5   2  10       46.50       46.20      3.03 o 
  -4   2  10      133.10      137.82      5.20 o 
  -3   2  10     1006.95      995.19     47.00 o 
  -2   2  10     1110.28     1242.26     30.32 o 
  -1   2  10       50.44       51.77      1.86 o 
   0   2  10      189.93      186.82      2.86 o 
   1   2  10       33.94       34.15      1.50 o 
   2   2  10      357.33      352.23      7.95 o 
   3   2  10      106.77       99.69      1.99 o 
   4   2  10        8.46        6.97      2.61 o 
   5   2  10       80.71       76.09      5.45 o 
   6   2  10        2.28        0.33      2.18 o 
  -6   3  10      108.40      104.03      6.40 o 
  -5   3  10       23.92       24.07      3.95 o 
  -4   3  10       43.33       38.31      2.72 o 
  -3   3  10       13.64       16.19      1.80 o 
  -2   3  10        0.20        1.58      0.81 o 
  -1   3  10       11.74       15.13      1.05 o 
   0   3  10      432.96      429.71      5.58 o 
   1   3  10       23.01       18.74      2.10 o 
   2   3  10      832.41      842.37     16.45 o 
   3   3  10      639.76      650.30     11.72 o 
   4   3  10       77.05       77.49      4.44 o 
   5   3  10        2.60        0.96      2.18 o 
   6   3  10       13.43       10.16      7.37 o 
  -6   4  10        9.29        7.99      4.37 o 
  -5   4  10       14.17       16.03      3.58 o 
  -4   4  10       32.30       32.46      2.66 o 
  -3   4  10      165.41      172.48      5.77 o 
  -2   4  10      127.32      139.27      4.55 o 
  -1   4  10       32.37       33.77      2.01 o 
   0   4  10        1.07        0.60      0.48 o 
   1   4  10      387.23      362.28     10.02 o 
   2   4  10        1.76        1.48      1.29 o 
   3   4  10        0.99        1.26      1.35 o 
   4   4  10      117.60      114.90      5.48 o 
   5   4  10       69.21       75.66      7.98 o 
  -6   5  10       24.43       16.85      6.58 o 
  -5   5  10       55.36       54.81      5.29 o 
  -4   5  10      135.34      134.21      7.28 o 
  -3   5  10        2.41        2.03      1.07 o 
  -2   5  10      163.50      165.54      4.55 o 
  -1   5  10      369.88      387.74      9.76 o 
   0   5  10       42.60       38.10      2.44 o 
   1   5  10       25.58       25.83      1.70 o 
   2   5  10       18.75       18.68      2.44 o 
   3   5  10        1.95        1.49      1.37 o 
   4   5  10       53.44       59.52      5.39 o 
   5   5  10       28.84       31.42      4.63 o 
  -5   6  10        2.02        2.01      2.09 o 
  -4   6  10        0.00        0.60      1.03 o 
  -3   6  10       38.59       34.35      3.34 o 
  -2   6  10       67.05       58.93      3.42 o 
  -1   6  10       46.48       40.94      2.77 o 
   0   6  10        2.50        0.70      0.72 o 
   1   6  10      193.89      164.56      9.35 o 
   2   6  10        0.89        2.06      1.98 o 
   3   6  10       65.57       67.39      4.10 o 
   4   6  10       15.83       21.43      4.18 o 
   5   6  10       35.69       45.01      5.37 o 
  -5   7  10       93.92       96.14      5.38 o 
  -4   7  10        0.71        1.30      1.39 o 
  -3   7  10       20.12       16.53      2.63 o 
  -2   7  10       19.33       17.67      3.25 o 
  -1   7  10        0.00        0.43      1.08 o 
   0   7  10      146.80      129.86      6.83 o 
   1   7  10      291.36      249.80     21.30 o 
   2   7  10       13.31       16.59      5.07 o 
   3   7  10       14.86       21.70      4.24 o 
   4   7  10      104.37      123.36     11.24 o 
  -4   8  10       14.43       16.06      2.34 o 
  -3   8  10       43.19       37.17      4.06 o 
  -2   8  10        3.13        1.30      1.18 o 
  -1   8  10       13.24       14.37      4.29 o 
   0   8  10        5.16        3.68      4.91 o 
   1   8  10        4.42        4.94      3.72 o 
   2   8  10       43.54       45.93      6.18 o 
   3   8  10        1.23        1.56      2.16 o 
  -2   9  10       52.37       64.31      5.70 o 
  -1   9  10        8.88       10.80      4.17 o 
   0   9  10        2.44        2.65      2.41 o 
   1   9  10        2.51        1.61      2.46 o 
   2   9  10        1.39        2.59      2.50 o 
  -7   1  11       12.11        9.19     10.31 o 
  -6   1  11       64.68       68.82      7.41 o 
  -5   1  11       32.02       30.91      3.11 o 
  -4   1  11        1.82        1.39      1.20 o 
  -3   1  11       50.56       58.10      3.07 o 
  -2   1  11       23.33       23.41      2.05 o 
  -1   1  11       43.13       41.61      1.82 o 
   0   1  11     1227.00     1297.50     22.70 o 
   1   1  11       67.30       67.67      1.58 o 
   2   1  11      108.35       92.09      2.54 o 
   3   1  11        0.06        0.21      0.82 o 
   4   1  11      142.26      147.61      5.45 o 
   5   1  11       10.64        7.48      7.26 o 
  -7   2  11       10.44        6.05      3.12 o 
  -6   2  11       17.61       21.24      3.27 o 
  -5   2  11       67.89       67.50      3.89 o 
  -4   2  11      149.96      151.05      5.07 o 
  -3   2  11      103.96      108.73      4.34 o 
  -2   2  11      350.74      379.43      7.70 o 
  -1   2  11      210.34      219.65      4.62 o 
   0   2  11      178.95      178.61      2.77 o 
   1   2  11      128.26      125.79      2.53 o 
   2   2  11       13.61       14.15      1.70 o 
   3   2  11      122.69      111.27      5.05 o 
   4   2  11        7.33        8.71      2.07 o 
   5   2  11        9.76       12.96      2.59 o 
  -6   3  11        5.74        3.81      3.12 o 
  -5   3  11       41.40       40.10      4.42 o 
  -4   3  11      142.23      142.45      5.04 o 
  -3   3  11       41.98       39.55      2.63 o 
  -2   3  11        0.99        0.74      0.76 o 
  -1   3  11       27.78       24.57      1.52 o 
   0   3  11        1.86        1.62      0.63 o 
   1   3  11        1.28        1.16      1.32 o 
   2   3  11      308.18      314.87      9.06 o 
   3   3  11      666.81      679.49     14.91 o 
   4   3  11       93.21       97.79      5.75 o 
   5   3  11      104.35      113.70      8.15 o 
  -6   4  11        6.73        5.90      3.31 o 
  -5   4  11        2.67        1.03      1.56 o 
  -4   4  11      522.54      517.87     33.81 o 
  -3   4  11       66.83       72.40      3.49 o 
  -2   4  11       28.60       29.84      2.82 o 
  -1   4  11       14.38       17.68      1.72 o 
   0   4  11        0.42        0.72      0.48 o 
   1   4  11      347.39      342.38      9.85 o 
   2   4  11      939.87      984.19     18.18 o 
   3   4  11       29.85       26.59      2.81 o 
   4   4  11        2.55        2.38      1.83 o 
   5   4  11       16.41       14.73      4.54 o 
  -6   5  11       54.26       54.59      4.87 o 
  -5   5  11       14.36       16.98      3.69 o 
  -4   5  11      155.71      164.28      6.93 o 
  -3   5  11       21.52       22.51      2.42 o 
  -2   5  11        9.40       10.65      2.18 o 
  -1   5  11       35.22       31.51      1.98 o 
   0   5  11      318.19      304.67     10.25 o 
   1   5  11       18.91       20.68      3.64 o 
   2   5  11       12.71       13.64      2.86 o 
   3   5  11      154.11      157.70      7.17 o 
   4   5  11       11.22       13.16      3.94 o 
   5   5  11        4.35        3.22      3.22 o 
  -5   6  11       45.13       35.61      4.82 o 
  -4   6  11        0.02        0.94      1.19 o 
  -3   6  11      178.46      178.50      7.18 o 
  -2   6  11      146.69      134.46      5.51 o 
  -1   6  11        6.50        4.21      2.42 o 
   0   6  11        6.71        7.15      2.06 o 
   1   6  11        2.69        5.39      3.83 o 
   2   6  11       11.84       11.93      3.78 o 
   3   6  11        8.34        6.15      2.60 o 
   4   6  11      104.88      128.46      8.60 o 
  -5   7  11       37.66       39.07      5.32 o 
  -4   7  11       31.32       27.15      3.90 o 
  -3   7  11        4.65        3.45      3.25 o 
  -2   7  11       12.13       12.23      1.89 o 
  -1   7  11        2.42        1.80      0.93 o 
   0   7  11        0.06        0.02      2.61 o 
   1   7  11       35.14       41.43      5.18 o 
   2   7  11        3.21        5.26      2.95 o 
   3   7  11       33.50       38.64      5.41 o 
   4   7  11       44.87       47.51      6.47 o 
  -4   8  11        9.83        8.15      4.38 o 
  -3   8  11        0.67        1.74      1.96 o 
  -2   8  11        0.35        0.34      1.40 o 
  -1   8  11        0.29        0.76      1.94 o 
   0   8  11        5.59        4.89      5.72 o 
   1   8  11        0.59        0.15      2.13 o 
   2   8  11        2.13        1.68      2.81 o 
   3   8  11       31.13       32.58      5.16 o 
  -2   9  11       97.85       93.26      8.53 o 
  -1   9  11       22.59       21.93      5.48 o 
   0   9  11        5.08        4.88      2.37 o 
   1   9  11       11.50       10.63      5.43 o 
  -7   0  12        0.07        0.41      2.18 o 
  -6   0  12      210.42      227.75     14.28 o 
  -5   0  12      273.63      274.88     18.80 o 
  -4   0  12       73.87       60.39      7.03 o 
  -3   0  12      133.00      145.96      9.63 o 
  -2   0  12       32.95       38.96      3.03 o 
  -1   0  12        1.68        2.40      1.64 o 
   0   0  12      529.47      580.97     10.75 o 
   1   0  12      255.05      272.84      8.06 o 
   2   0  12      134.87      146.22      3.74 o 
   3   0  12      282.75      206.91     11.20 o 
   4   0  12     1946.62     1817.32     38.60 o 
   5   0  12        6.27       10.90     15.69 o 
  -7   1  12       32.92       25.79      3.87 o 
  -6   1  12        1.39        1.47      3.00 o 
  -5   1  12      141.74      153.06      6.23 o 
  -4   1  12        1.46        1.38      0.94 o 
  -3   1  12       58.53       59.04      3.33 o 
  -2   1  12       38.28       44.49      2.70 o 
  -1   1  12      768.09      824.88      9.94 o 
   0   1  12       45.71       49.96      1.66 o 
   1   1  12      852.56      853.73     16.82 o 
   2   1  12        1.98        1.83      0.77 o 
   3   1  12       20.99       16.32      1.65 o 
   4   1  12       35.87       35.40      2.70 o 
   5   1  12        3.51        4.05      1.92 o 
  -6   2  12        0.03        0.73      1.27 o 
  -5   2  12       21.96       18.18      2.55 o 
  -4   2  12       32.84       29.67      2.65 o 
  -3   2  12      187.49      184.18      6.07 o 
  -2   2  12      644.35      704.25     12.77 o 
  -1   2  12      145.91      136.36      3.38 o 
   0   2  12      407.80      384.59      8.06 o 
   1   2  12      128.57      138.70      3.21 o 
   2   2  12       56.88       56.32      3.07 o 
   3   2  12        0.02        0.70      1.17 o 
   4   2  12       13.63       14.10      2.37 o 
   5   2  12       75.01       81.28      5.08 o 
  -6   3  12        3.55        3.72      2.25 o 
  -5   3  12       77.00       69.33      4.89 o 
  -4   3  12      300.54      314.02      9.75 o 
  -3   3  12      105.65      106.43      5.30 o 
  -2   3  12      231.97      236.71      7.80 o 
  -1   3  12        2.53        3.23      1.03 o 
   0   3  12        7.36        6.95      0.81 o 
   1   3  12      682.23      679.24     14.82 o 
   2   3  12       14.41       11.69      3.00 o 
   3   3  12       88.01       89.00      4.68 o 
   4   3  12       15.38       14.85      2.89 o 
   5   3  12       14.70       18.69      3.58 o 
  -6   4  12        0.53        1.15      1.56 o 
  -5   4  12      135.58      139.33      6.83 o 
  -4   4  12      248.64      256.78      8.80 o 
  -3   4  12       31.11       30.35      2.65 o 
  -2   4  12        9.48        9.38      2.10 o 
  -1   4  12      187.32      181.92      5.93 o 
   0   4  12       25.17       25.77      1.31 o 
   1   4  12      280.26      295.78      7.98 o 
   2   4  12       59.72       60.36      3.65 o 
   3   4  12       29.90       33.28      3.04 o 
   4   4  12       20.97       18.08      3.73 o 
   5   4  12       10.06        8.93      8.14 o 
  -6   5  12       12.28        9.31      8.18 o 
  -5   5  12       80.89       81.46      5.88 o 
  -4   5  12      226.50      232.23      8.17 o 
  -3   5  12      103.79      113.44      4.96 o 
  -2   5  12       20.94       21.45      2.41 o 
  -1   5  12       76.74       82.28      3.70 o 
   0   5  12        9.71        7.17      1.79 o 
   1   5  12      135.11      133.96      6.28 o 
   2   5  12       12.43       15.11      2.98 o 
   3   5  12       12.79       14.00      4.16 o 
   4   5  12       13.51       13.60      5.38 o 
   5   5  12        7.11        5.60      3.25 o 
  -5   6  12        8.63        4.66      5.07 o 
  -4   6  12       49.57       54.17      4.73 o 
  -3   6  12       65.99       68.01      5.40 o 
  -2   6  12       31.12       27.51      3.30 o 
  -1   6  12       31.43       29.62      2.27 o 
   0   6  12       15.20       16.83      4.54 o 
   1   6  12        4.45        3.71      4.05 o 
   2   6  12       29.29       26.14      3.19 o 
   3   6  12        4.83        7.14      3.56 o 
   4   6  12        5.33        4.47      2.64 o 
  -4   7  12       34.51       43.08      4.10 o 
  -3   7  12        9.49        9.71      2.38 o 
  -2   7  12        0.06        0.27      0.67 o 
  -1   7  12        0.97        0.92      1.03 o 
   0   7  12       12.17       18.48      3.99 o 
   1   7  12        0.11        0.00      2.21 o 
   2   7  12        0.05        0.88      1.15 o 
   3   7  12       59.76       67.36      7.36 o 
  -3   8  12       18.82       19.50      2.57 o 
  -2   8  12        3.57        6.56      3.86 o 
  -1   8  12        9.32       11.59      8.64 o 
   0   8  12       31.36       24.70      4.61 o 
   1   8  12        1.51        1.11      1.94 o 
   2   8  12       14.92       15.06      2.78 o 
  -1   9  12        3.51        1.82      4.13 o 
   0   9  12        0.00        0.75      2.98 o 
  -6   1  13        0.25        0.94      1.77 o 
  -5   1  13       49.98       47.71      3.30 o 
  -4   1  13      192.97      202.15      7.92 o 
  -3   1  13       23.59       26.73      2.88 o 
  -2   1  13      583.89      605.72     11.36 o 
  -1   1  13       12.82       12.36      1.25 o 
   0   1  13      105.82      112.87      2.85 o 
   1   1  13        0.57        2.11      0.69 o 
   2   1  13      189.58      184.47      5.75 o 
   3   1  13        0.41        1.14      0.77 o 
   4   1  13       39.41       32.42      2.61 o 
   5   1  13        3.28        3.75      7.47 o 
  -6   2  13        4.83        4.33      4.86 o 
  -5   2  13      224.13      218.58      6.24 o 
  -4   2  13      120.80      111.33      5.62 o 
  -3   2  13       68.13       70.89      3.51 o 
  -2   2  13      127.59      124.47      4.77 o 
  -1   2  13       22.07       23.54      1.52 o 
   0   2  13      127.72      115.35      2.72 o 
   1   2  13       13.03       12.62      1.13 o 
   2   2  13      155.33      165.21      5.16 o 
   3   2  13        0.09        0.42      1.27 o 
   4   2  13       30.66       24.63      2.31 o 
   5   2  13       38.52       43.11      5.51 o 
  -6   3  13        4.96        6.47      3.53 o 
  -5   3  13      262.90      253.81      9.57 o 
  -4   3  13      580.23      580.69     14.23 o 
  -3   3  13        8.14       10.66      2.16 o 
  -2   3  13       88.11       83.71      3.95 o 
  -1   3  13       46.98       48.93      2.45 o 
   0   3  13      148.94      142.54      3.98 o 
   1   3  13     1127.39     1166.55     19.63 o 
   2   3  13      843.78      705.18    102.89 o 
   3   3  13       94.38      106.12      5.36 o 
   4   3  13       24.99       24.43      2.90 o 
   5   3  13       11.76        6.65      4.13 o 
  -6   4  13        6.18        3.60      4.53 o 
  -5   4  13        0.29        0.63      1.11 o 
  -4   4  13        0.01        0.40      0.85 o 
  -3   4  13        4.38        3.70      1.93 o 
  -2   4  13        5.01        6.00      1.78 o 
  -1   4  13        0.05        0.44      0.73 o 
   0   4  13        1.41        2.57      1.32 o 
   1   4  13      523.59      524.66     14.23 o 
   2   4  13      305.34      308.25     12.24 o 
   3   4  13        0.05        0.61      1.53 o 
   4   4  13       40.59       45.15      3.91 o 
   5   4  13       52.54       58.14      6.95 o 
  -5   5  13       64.31       64.73      6.09 o 
  -4   5  13      139.46      136.19      6.43 o 
  -3   5  13       41.38       41.47      3.41 o 
  -2   5  13      167.52      164.84      6.86 o 
  -1   5  13       51.55       44.84      2.92 o 
   0   5  13      172.85      166.79      7.99 o 
   1   5  13        8.47        8.58      4.11 o 
   2   5  13      103.62      104.69      6.66 o 
   3   5  13       60.99       68.35      4.67 o 
   4   5  13        0.01        1.05      1.72 o 
  -5   6  13       13.40        9.55      7.48 o 
  -4   6  13        0.50        1.26      1.61 o 
  -3   6  13       15.50        9.68      2.51 o 
  -2   6  13      113.67      115.45      5.96 o 
  -1   6  13      195.31      161.40      7.64 o 
   0   6  13        0.09        1.80      2.59 o 
   1   6  13       99.45       98.15      7.45 o 
   2   6  13        0.62        1.15      1.10 o 
   3   6  13        0.02        1.10      1.66 o 
   4   6  13        4.40        6.71      3.36 o 
  -4   7  13       19.14       17.24      4.31 o 
  -3   7  13       35.13       36.12      4.55 o 
  -2   7  13        6.84        6.28      5.36 o 
  -1   7  13       35.06       29.46      5.36 o 
   0   7  13        4.89        6.13      2.43 o 
   1   7  13        1.59        2.59      2.55 o 
   2   7  13       30.71       35.64      4.04 o 
   3   7  13        9.83       10.80      5.63 o 
  -3   8  13       91.29       89.45      4.66 o 
  -2   8  13       10.33        7.57     10.73 o 
  -1   8  13       29.19       21.67      4.81 o 
   0   8  13        3.43        2.70      3.74 o 
   1   8  13        2.12        1.99      3.04 o 
   2   8  13       33.14       27.82      6.62 o 
  -6   0  14       19.84       15.55      5.78 o 
  -5   0  14        2.00        3.22      2.13 o 
  -4   0  14       11.69        8.68      2.90 o 
  -3   0  14        0.49        1.61      1.92 o 
  -2   0  14      103.15       92.53      4.96 o 
  -1   0  14      288.26      294.07      8.45 o 
   0   0  14       26.86       27.09      2.53 o 
   1   0  14        4.56        4.32      1.56 o 
   2   0  14        0.00        0.82      0.86 o 
   3   0  14       12.24       13.00      2.18 o 
   4   0  14      191.28      208.13     13.47 o 
   5   0  14       20.09       18.47      5.03 o 
  -6   1  14       19.27       16.64      5.47 o 
  -5   1  14       30.46       27.74      2.63 o 
  -4   1  14      130.79      132.89      5.71 o 
  -3   1  14      160.15      160.63      5.57 o 
  -2   1  14       13.23       13.70      1.67 o 
  -1   1  14        3.44        3.64      1.05 o 
   0   1  14      589.18      635.61      9.26 o 
   1   1  14      291.04      252.05     11.70 o 
   2   1  14       23.61       21.68      1.71 o 
   3   1  14       27.02       16.86      2.76 o 
   4   1  14        0.07        0.17      1.14 o 
   5   1  14       15.49       17.65      6.16 o 
  -6   2  14        0.03        0.93      1.57 o 
  -5   2  14       55.71       52.72      3.64 o 
  -4   2  14      765.03      797.11     18.00 o 
  -3   2  14       17.64       16.74      2.19 o 
  -2   2  14        7.87        8.07      1.60 o 
  -1   2  14      120.78      109.87      3.10 o 
   0   2  14      421.38      370.98     20.52 o 
   1   2  14       11.82       11.61      1.37 o 
   2   2  14       36.90       36.08      2.58 o 
   3   2  14       69.19       75.36      4.50 o 
   4   2  14       25.11       23.52      2.92 o 
   5   2  14       53.57       43.41      6.22 o 
  -6   3  14       11.75        8.44      8.13 o 
  -5   3  14       17.05       23.90      4.08 o 
  -4   3  14       92.75       82.12      4.87 o 
  -3   3  14       17.20       16.46      2.28 o 
  -2   3  14       21.88       26.09      2.25 o 
  -1   3  14        0.40        0.85      0.81 o 
   0   3  14      597.13      606.50     11.97 o 
   1   3  14      402.14      424.56      9.69 o 
   2   3  14       34.67       34.06      3.01 o 
   3   3  14       20.64       23.40      2.62 o 
   4   3  14       11.92       14.71      2.78 o 
   5   3  14        5.22        5.18      3.06 o 
  -6   4  14       16.74       14.72      5.58 o 
  -5   4  14        6.42        6.07      4.26 o 
  -4   4  14       73.22       74.53      3.84 o 
  -3   4  14       55.66       55.61      3.72 o 
  -2   4  14      227.63      236.09      7.75 o 
  -1   4  14        2.35        3.20      1.79 o 
   0   4  14      123.10      129.06      4.08 o 
   1   4  14      582.97      605.67     16.59 o 
   2   4  14      264.59      270.92      8.43 o 
   3   4  14       29.89       27.89      2.71 o 
   4   4  14       59.37       65.16      5.24 o 
  -5   5  14       11.64        7.01      5.57 o 
  -4   5  14       36.67       38.49      4.11 o 
  -3   5  14        0.02        0.51      1.17 o 
  -2   5  14       35.37       36.35      2.92 o 
  -1   5  14       20.79       18.66      2.00 o 
   0   5  14       97.85       98.11      5.77 o 
   1   5  14        0.35        0.66      1.21 o 
   2   5  14        1.15        1.67      1.16 o 
   3   5  14       37.24       41.31      3.93 o 
   4   5  14       13.75       12.56      4.27 o 
  -4   6  14        2.28        1.71      2.11 o 
  -3   6  14       27.99       25.11      3.43 o 
  -2   6  14        1.16        1.19      1.42 o 
  -1   6  14      167.17      154.12      7.29 o 
   0   6  14       20.81       19.28      3.02 o 
   1   6  14       18.70       16.92      2.79 o 
   2   6  14       40.20       51.68      4.37 o 
   3   6  14       53.03       56.68      4.52 o 
  -4   7  14        0.01        0.75      2.26 o 
  -3   7  14        3.65        1.40      1.79 o 
  -2   7  14        2.65        3.52      2.58 o 
  -1   7  14       14.70       12.80     10.63 o 
   0   7  14        0.69        2.03      2.29 o 
   1   7  14       14.40       10.96      4.72 o 
   2   7  14      131.97      166.72      8.01 o 
   3   7  14      161.68      198.17     10.77 o 
  -2   8  14       32.68       37.89      8.29 o 
  -1   8  14        9.82        7.36      4.11 o 
   0   8  14       91.77       89.42      8.62 o 
   1   8  14       10.45        9.45      4.77 o 
  -6   1  15        0.99        0.71      1.33 o 
  -5   1  15        1.91        2.26      2.09 o 
  -4   1  15        0.50        0.53      0.86 o 
  -3   1  15      438.84      443.18     10.78 o 
  -2   1  15      100.25      107.71      3.54 o 
  -1   1  15      105.51      118.07      3.53 o 
   0   1  15      281.91      279.39      5.22 o 
   1   1  15        0.16        0.30      0.30 o 
   2   1  15      167.07      149.92      4.95 o 
   3   1  15        9.79        7.48      1.89 o 
   4   1  15       11.22        9.66      7.81 o 
   5   1  15      142.35      146.65      8.87 o 
  -6   2  15        3.74        1.20      1.86 o 
  -5   2  15       31.03       27.89      4.08 o 
  -4   2  15        0.01        0.06      1.44 o 
  -3   2  15       34.45       38.53      3.12 o 
  -2   2  15      112.19      118.81      4.43 o 
  -1   2  15       49.55       44.21      2.11 o 
   0   2  15       26.85       25.01      1.49 o 
   1   2  15      585.98      578.26      9.61 o 
   2   2  15      124.18      118.44      5.03 o 
   3   2  15        9.61        7.86      1.72 o 
   4   2  15       12.92       11.19      2.43 o 
  -6   3  15       45.95       35.37      4.14 o 
  -5   3  15        0.00        0.59      2.50 o 
  -4   3  15        3.21        3.52      1.41 o 
  -3   3  15        9.31        7.19      1.73 o 
  -2   3  15        9.75        6.88      3.25 o 
  -1   3  15       98.91       96.65      3.34 o 
   0   3  15        2.16        1.36      0.78 o 
   1   3  15       74.40       76.61      4.82 o 
   2   3  15        0.25        0.46      1.40 o 
   3   3  15       59.84       60.25      3.65 o 
   4   3  15      158.25      174.78     10.56 o 
  -5   4  15      397.99      399.37     11.93 o 
  -4   4  15       38.34       36.68      3.97 o 
  -3   4  15       51.73       49.44      3.44 o 
  -2   4  15       14.12       13.09      3.16 o 
  -1   4  15       96.42       88.60      4.13 o 
   0   4  15       10.98       11.59      5.99 o 
   1   4  15      511.85      536.67     13.43 o 
   2   4  15        6.28        7.40      3.24 o 
   3   4  15       28.00       25.56      2.92 o 
   4   4  15        2.19        1.41      1.37 o 
  -5   5  15        4.29        7.75      4.24 o 
  -4   5  15       27.79       25.92      6.05 o 
  -3   5  15      162.58      160.24      5.59 o 
  -2   5  15       59.00       60.34      3.77 o 
  -1   5  15       77.57       71.56      3.74 o 
   0   5  15       43.04       45.78      3.97 o 
   1   5  15       32.48       30.15      3.51 o 
   2   5  15        0.17        1.13      1.54 o 
   3   5  15       46.97       56.72      5.62 o 
   4   5  15       24.59       18.04      4.63 o 
  -4   6  15        2.60        2.38      2.31 o 
  -3   6  15       43.74       41.80      4.75 o 
  -2   6  15       29.13       24.77      2.49 o 
  -1   6  15       13.66       11.57      7.84 o 
   0   6  15        2.81        1.98      1.88 o 
   1   6  15       22.23       23.75      3.61 o 
   2   6  15       41.16       48.22      4.81 o 
   3   6  15       15.34       15.81      2.75 o 
  -3   7  15        6.35        8.44      2.35 o 
  -2   7  15        0.27        0.74      2.28 o 
  -1   7  15       17.61       11.90     10.01 o 
   0   7  15       28.78       26.45      4.64 o 
   1   7  15       27.69       31.41      3.90 o 
   2   7  15       75.39       90.74      6.31 o 
  -2   8  15        3.78        2.77      2.18 o 
  -1   8  15       84.92      101.85      8.86 o 
   0   8  15       10.31       12.97      5.30 o 
  -6   0  16       18.96       28.10      6.77 o 
  -5   0  16      209.81      217.77      9.16 o 
  -4   0  16      138.08      143.75      6.69 o 
  -3   0  16       13.83       16.53      2.63 o 
  -2   0  16      188.73      226.98      7.39 o 
  -1   0  16      113.15      107.40      4.65 o 
   0   0  16      169.82      173.93      6.23 o 
   1   0  16       42.61       41.45      2.51 o 
   2   0  16     1025.37      994.50     17.43 o 
   3   0  16      100.42       77.46      9.08 o 
   4   0  16       30.57       43.35      7.72 o 
  -6   1  16       83.45       75.98      5.76 o 
  -5   1  16        3.77        4.07      2.69 o 
  -4   1  16      120.96      120.62      5.83 o 
  -3   1  16       78.73       81.62      3.75 o 
  -2   1  16       38.05       35.26      2.39 o 
  -1   1  16      143.03      136.77      3.73 o 
   0   1  16      135.10      134.55      3.46 o 
   1   1  16      144.58      155.94      4.29 o 
   2   1  16      429.04      402.19     29.63 o 
   3   1  16       29.33       21.16      3.65 o 
   4   1  16        3.91        4.25      4.47 o 
  -6   2  16        0.06        1.05      1.87 o 
  -5   2  16       31.89       30.44      4.31 o 
  -4   2  16        2.35        1.81      1.46 o 
  -3   2  16       31.68       31.86      2.78 o 
  -2   2  16      157.74      161.50      5.33 o 
  -1   2  16      513.39      529.68      8.60 o 
   0   2  16     1027.91     1039.71     26.96 o 
   1   2  16       82.16       78.18      4.37 o 
   2   2  16       47.52       44.37      3.04 o 
   3   2  16       19.70       18.85      3.63 o 
   4   2  16       14.82       16.40      4.87 o 
  -5   3  16       50.54       38.21      4.76 o 
  -4   3  16        1.79        3.31      1.86 o 
  -3   3  16       20.31       18.78      2.56 o 
  -2   3  16       61.84       65.11      3.83 o 
  -1   3  16       91.78       90.33      3.29 o 
   0   3  16      533.94      539.01     12.91 o 
   1   3  16      141.44      144.39      6.05 o 
   2   3  16        0.80        1.47      1.34 o 
   3   3  16       15.54       16.68      3.51 o 
   4   3  16       26.28       24.84      3.16 o 
  -5   4  16       21.36       27.10      4.99 o 
  -4   4  16        0.19        1.09      1.29 o 
  -3   4  16        0.84        1.24      1.32 o 
  -2   4  16       17.01       15.82      2.47 o 
  -1   4  16      236.19      238.77      7.41 o 
   0   4  16       45.20       45.28      3.59 o 
   1   4  16       14.46       15.31      2.48 o 
   2   4  16        0.36        0.47      1.84 o 
   3   4  16       11.04        8.35      2.45 o 
   4   4  16        0.74        0.37      2.79 o 
  -5   5  16        9.45        5.14     13.14 o 
  -4   5  16       13.82        9.39      4.03 o 
  -3   5  16        2.44        2.25      1.71 o 
  -2   5  16       52.73       45.15      3.23 o 
  -1   5  16        0.23        0.00      1.74 o 
   0   5  16       12.05       12.29      4.86 o 
   1   5  16       10.55        9.58      2.89 o 
   2   5  16        9.57       12.61      3.74 o 
   3   5  16        0.18        0.39      0.98 o 
  -4   6  16       11.00       10.52      4.50 o 
  -3   6  16       12.64       10.84      4.25 o 
  -2   6  16       36.96       36.24      3.99 o 
  -1   6  16       49.13       50.87      4.26 o 
   0   6  16        0.03        0.70      1.24 o 
   1   6  16        8.56        5.90      2.56 o 
   2   6  16       30.79       31.22      4.21 o 
  -3   7  16        0.04        1.21      3.09 o 
  -2   7  16        8.41        4.81      7.99 o 
  -1   7  16       32.20       29.87      5.49 o 
   0   7  16        0.09        1.23      2.82 o 
   1   7  16        0.18        1.28      1.74 o 
  -5   1  17        3.69        1.69      1.73 o 
  -4   1  17        2.15        3.32      1.44 o 
  -3   1  17       33.72       34.71      2.63 o 
  -2   1  17        0.23        1.29      1.41 o 
  -1   1  17      163.01      165.49      5.03 o 
   0   1  17       22.86       21.02      2.33 o 
   1   1  17        4.52        3.85      1.56 o 
   2   1  17       29.54       20.68      3.43 o 
   3   1  17       29.35       32.27      4.52 o 
   4   1  17        0.14        0.65      1.84 o 
  -5   2  17       10.85        7.97      9.41 o 
  -4   2  17        7.44        7.35      4.14 o 
  -3   2  17       14.18       13.37      2.20 o 
  -2   2  17      272.07      278.29      6.62 o 
  -1   2  17      396.99      419.40      9.40 o 
   0   2  17       22.27       23.63      2.15 o 
   1   2  17       67.32       69.83      3.69 o 
   2   2  17       13.81       14.60      2.36 o 
   3   2  17        0.03        0.91      2.24 o 
   4   2  17       59.90       66.57      7.61 o 
  -5   3  17      292.18      260.31      9.89 o 
  -4   3  17        1.07        1.38      1.35 o 
  -3   3  17       46.80       52.38      3.51 o 
  -2   3  17       12.92       11.69      1.78 o 
  -1   3  17       54.00       54.93      3.06 o 
   0   3  17      466.87      464.30     12.96 o 
   1   3  17        0.43        0.40      0.93 o 
   2   3  17      114.61      112.91      4.85 o 
   3   3  17        0.61        1.33      1.66 o 
   4   3  17       21.18       32.25      4.77 o 
  -5   4  17       32.82       26.71      3.53 o 
  -4   4  17        0.96        2.13      1.62 o 
  -3   4  17       11.86       12.66      4.18 o 
  -2   4  17        9.94       10.39      2.10 o 
  -1   4  17      100.03      101.45      5.58 o 
   0   4  17       13.06       12.15      3.68 o 
   1   4  17        3.47        3.05      2.18 o 
   2   4  17       32.63       37.38      4.52 o 
   3   4  17       86.38       98.36      4.95 o 
  -4   5  17        3.72        3.90      2.53 o 
  -3   5  17       57.30       55.82      4.01 o 
  -2   5  17      109.48      100.83      4.50 o 
  -1   5  17      134.47      152.13      7.09 o 
   0   5  17      265.41      265.44      7.92 o 
   1   5  17      125.46      121.35      5.96 o 
   2   5  17       27.98       26.50      3.99 o 
   3   5  17        0.01        0.65      1.22 o 
  -3   6  17        6.49        3.16     10.63 o 
  -2   6  17       19.45       17.97      3.16 o 
  -1   6  17       10.06       12.83      3.51 o 
   0   6  17        0.14        0.43      1.33 o 
   1   6  17      148.04      174.99      7.17 o 
   2   6  17       48.96       55.93      6.05 o 
  -2   7  17        1.51        1.95      2.68 o 
  -1   7  17       42.54       48.55      5.88 o 
   0   7  17       43.08       38.39      5.55 o 
   1   7  17        2.62        3.40      2.16 o 
  -5   0  18       51.94       41.94      4.69 o 
  -4   0  18      138.64      123.21      6.39 o 
  -3   0  18      127.98      140.86      6.25 o 
  -2   0  18      235.43      240.82      9.44 o 
  -1   0  18      156.40      165.59      6.48 o 
   0   0  18      185.10      176.77      6.92 o 
   1   0  18      155.67      159.89      8.49 o 
   2   0  18        6.26        5.03      7.77 o 
   4   0  18        1.14        0.90      4.46 o 
  -5   1  18       98.60       95.67      4.36 o 
  -4   1  18       23.96       23.88      2.64 o 
  -3   1  18      151.91      154.26      4.91 o 
  -2   1  18       45.93       44.09      2.56 o 
  -1   1  18       66.21       60.21      2.82 o 
   0   1  18      143.24      145.12      4.75 o 
   1   1  18      116.61      122.94      6.47 o 
   2   1  18        3.63        1.33      1.34 o 
   3   1  18      126.54      123.76     10.28 o 
   4   1  18       11.35       14.51      4.50 o 
  -5   2  18       20.33       18.03      4.14 o 
  -4   2  18       39.39       46.83      3.55 o 
  -3   2  18       34.20       38.51      2.55 o 
  -2   2  18        0.28        1.17      0.91 o 
  -1   2  18        1.83        2.79      1.75 o 
   0   2  18       50.66       50.50      2.81 o 
   1   2  18       26.02       23.40      2.61 o 
   2   2  18        5.62        5.53      4.82 o 
   3   2  18       70.87       88.05      8.49 o 
  -5   3  18        0.52        0.32      2.76 o 
  -4   3  18        4.70        5.01      2.79 o 
  -3   3  18        9.71       12.79      2.60 o 
  -2   3  18       10.30        8.54      2.36 o 
  -1   3  18        1.59        1.19      1.05 o 
   0   3  18        0.04        0.90      1.06 o 
   1   3  18      137.28      146.81      5.49 o 
   2   3  18        0.10        0.89      1.51 o 
   3   3  18       19.81       21.99      4.38 o 
  -4   4  18       39.62       41.94      4.50 o 
  -3   4  18       35.08       35.19      3.17 o 
  -2   4  18        2.42        2.97      2.14 o 
  -1   4  18       89.27       95.46      4.84 o 
   0   4  18      131.00      140.66      5.80 o 
   1   4  18       49.84       49.89      3.64 o 
   2   4  18        0.28        0.78      1.41 o 
   3   4  18        5.00        2.34      3.47 o 
  -4   5  18        4.78        4.54      4.47 o 
  -3   5  18       23.61       23.60      2.99 o 
  -2   5  18        5.20        6.66      3.06 o 
  -1   5  18       95.53       98.94      6.35 o 
   0   5  18      231.70      232.43      8.24 o 
   1   5  18       54.48       50.72      4.16 o 
   2   5  18       18.29       21.97      2.71 o 
  -3   6  18        1.33        0.86      2.94 o 
  -2   6  18       19.22       17.81      3.61 o 
  -1   6  18        0.76        1.49      1.75 o 
   0   6  18       35.74       46.16      4.08 o 
   1   6  18      238.95      266.29     10.80 o 
  -5   1  19       15.52       12.24      3.15 o 
  -4   1  19      150.02      162.72      7.18 o 
  -3   1  19        0.01        1.09      0.98 o 
  -2   1  19       59.63       59.00      2.98 o 
  -1   1  19       16.90       17.27      2.26 o 
   0   1  19      432.53      432.06     16.28 o 
   1   1  19      331.41      328.36      9.13 o 
   2   1  19        2.33        3.06      2.23 o 
   3   1  19       66.21       62.97      6.42 o 
  -5   2  19        0.06        0.86      1.27 o 
  -4   2  19       23.13       24.94      2.61 o 
  -3   2  19       20.00       16.19      2.12 o 
  -2   2  19        4.81        2.63      1.14 o 
  -1   2  19      394.92      413.61      8.06 o 
   0   2  19      149.72      162.11      6.30 o 
   1   2  19      122.68      131.21      6.18 o 
   2   2  19        0.31        1.02      1.33 o 
   3   2  19       18.88       21.43      4.42 o 
  -4   3  19        2.64        2.54      1.83 o 
  -3   3  19       12.17       10.55      2.28 o 
  -2   3  19       43.72       41.73      3.02 o 
  -1   3  19        5.52        3.99      3.01 o 
   0   3  19        7.96        8.03      2.43 o 
   1   3  19       63.37       56.63      4.02 o 
   2   3  19       11.55       10.56      5.08 o 
   3   3  19        9.93        8.87      6.71 o 
  -4   4  19       10.93        7.96      4.99 o 
  -3   4  19       92.60       87.73      4.59 o 
  -2   4  19       59.28       57.22      4.11 o 
  -1   4  19        0.24        1.00      1.66 o 
   0   4  19       21.89       22.63      2.82 o 
   1   4  19        5.47        4.80      2.20 o 
   2   4  19       24.10       19.11      3.94 o 
  -3   5  19        9.76       11.62      3.32 o 
  -2   5  19        6.90        6.60      2.69 o 
  -1   5  19        3.27        3.26      3.83 o 
   0   5  19        3.93        2.39      2.14 o 
   1   5  19        8.25        4.03      4.11 o 
   2   5  19        2.19        0.42      2.36 o 
  -2   6  19       24.40       19.24      3.75 o 
  -1   6  19        2.58        2.11      1.70 o 
   0   6  19       13.08       19.80      2.97 o 
  -4   0  20        2.61        3.07      3.11 o 
  -3   0  20        1.80        1.66      2.41 o 
  -2   0  20      119.56      118.67      5.38 o 
  -1   0  20        1.28        0.83      1.37 o 
   0   0  20       20.19       17.62      5.09 o 
   1   0  20       29.17       26.73      6.45 o 
   2   0  20        0.01        0.73      2.40 o 
   3   0  20       42.28       52.72      8.27 o 
  -4   1  20        0.60        0.51      1.04 o 
  -3   1  20        5.25        6.32      2.18 o 
  -2   1  20       57.38       60.44      3.08 o 
  -1   1  20       24.31       21.94      2.13 o 
   0   1  20        2.03        1.71      1.95 o 
   1   1  20      136.54      140.65      7.06 o 
   2   1  20       56.37       64.60      7.53 o 
   3   1  20        1.24        0.35      1.88 o 
  -4   2  20       14.00       15.47      2.05 o 
  -3   2  20       11.33       11.94      2.22 o 
  -2   2  20      318.13      330.59      7.37 o 
  -1   2  20      459.71      460.35     27.73 o 
   0   2  20       12.45       12.52      2.11 o 
   1   2  20        0.89        1.29      1.83 o 
   2   2  20        1.36        2.69      1.90 o 
  -4   3  20        0.03        0.82      1.32 o 
  -3   3  20       22.18       18.66      2.56 o 
  -2   3  20       17.32       14.76      2.36 o 
  -1   3  20        1.64        1.09      1.65 o 
   0   3  20        2.04        2.17      1.72 o 
   1   3  20        1.10        2.02      1.40 o 
   2   3  20       38.44       39.67      4.57 o 
  -3   4  20        5.14        5.38      3.32 o 
  -2   4  20        1.11        1.98      1.81 o 
  -1   4  20        2.53        2.66      2.78 o 
   0   4  20       65.24       73.09      4.52 o 
   1   4  20        0.23        1.69      1.27 o 
   2   4  20        0.89        1.38      2.20 o 
  -2   5  20       14.64       12.79      2.68 o 
  -1   5  20        2.16        3.72      2.60 o 
   0   5  20       85.41       93.96      5.59 o 
   1   5  20       42.54       45.30      3.91 o 
  -4   1  21        0.13        0.48      0.98 o 
  -3   1  21       20.16       18.13      2.18 o 
  -2   1  21        9.90        8.01      2.70 o 
  -1   1  21       33.82       40.48      3.17 o 
   0   1  21       18.05       20.13      3.21 o 
   1   1  21       11.67        5.69      8.99 o 
   2   1  21       31.30       29.79      4.87 o 
  -4   2  21       16.10       13.78      2.96 o 
  -3   2  21       75.35       72.90      3.95 o 
  -2   2  21       12.80        9.27      2.89 o 
  -1   2  21       53.43       48.97      3.84 o 
   0   2  21        0.85        1.23      1.63 o 
   1   2  21       10.65        6.72      3.67 o 
   2   2  21       55.24       54.89      6.25 o 
  -3   3  21      198.97      197.85      6.94 o 
  -2   3  21       30.53       32.32      3.31 o 
  -1   3  21        1.29        0.70      1.75 o 
   0   3  21        9.18        7.52      2.99 o 
   1   3  21        6.14        2.95      2.35 o 
  -2   4  21        0.43        1.24      1.63 o 
  -1   4  21        1.71        1.18      1.81 o 
   0   4  21        8.23        5.80      3.29 o 
   1   4  21        1.92        2.64      1.82 o 
  -3   0  22       33.85       35.11      3.55 o 
  -2   0  22       85.31       75.93      6.56 o 
  -1   0  22       37.40       29.16      3.87 o 
   0   0  22        0.14        1.32      3.91 o 
   1   0  22       13.78        8.27     17.16 o 
  -3   1  22       45.11       42.01      3.08 o 
  -2   1  22      205.44      191.32      5.95 o 
  -1   1  22       72.47       70.34      5.47 o 
   0   1  22       21.60       22.90      3.06 o 
   1   1  22       21.65       19.82      5.41 o 
  -3   2  22        0.86        0.91      1.34 o 
  -2   2  22        4.46        3.17      2.47 o 
  -1   2  22       32.78       30.13      3.51 o 
   0   2  22       55.93       61.89      5.18 o 
   1   2  22        2.33        1.45      2.61 o 
  -2   3  22       12.02       12.63      3.36 o 
  -1   3  22       11.57        6.19      6.35 o 
   0   3  22        0.54        0.73      1.74 o 
  -2   1  23      285.87      304.27      9.80 o 
  -1   1  23       77.19       76.06      5.16 o 
   0   1  23        1.73        0.90      2.55 o 
  -1   2  23       14.02       13.73      2.96 o 
   0   2  23       22.25       19.87      4.44 o 
                                                 
